# Supplementary material for: scChIX-seq infers dynamic relationships between histone modifications in single cells
Source: Nat Biotechnol. 2023 Jan 2;41(6):813–23. doi: 10.1038/s41587-022-01560-3 (PMC10264247; doi:10.1038/s41587-022-01560-3)
Supplement: Supplementary file 3 — Full adapter sequences and cell barcodes. [file 41587_2022_1560_MOESM3_ESM.xlsx]

## Sheet: Sheet1
#	Well	Top strand primer	Bottom strand primer	Cell barcode used for demultiplexing in read 1 of raw fastq files
1	A1	GGTGATGCC GGT AAT ACG ACT CAC TAT AGG GAG TTC TAC AGT CCG ACG ATC NNN ACA CAC TAT	/5Phos/TAG TGT GTN NNG ATC GTC GGA CTG TAG AAC TCC CTA TAG TGA GTC GTA TTA CCG GCGAGCTT	ACACACTA
2	A2	GGTGATGCC GGT AAT ACG ACT CAC TAT AGG GAG TTC TAC AGT CCG ACG ATC NNN ACA CAT AGT	/5Phos/CTA TGT GTN NNG ATC GTC GGA CTG TAG AAC TCC CTA TAG TGA GTC GTA TTA CCG GCGAGCTT	ACACATAG
3	A3	GGTGATGCC GGT AAT ACG ACT CAC TAT AGG GAG TTC TAC AGT CCG ACG ATC NNN ACA CGA GAT	/5Phos/TCT CGT GTN NNG ATC GTC GGA CTG TAG AAC TCC CTA TAG TGA GTC GTA TTA CCG GCGAGCTT	ACACGAGA
4	A4	GGTGATGCC GGT AAT ACG ACT CAC TAT AGG GAG TTC TAC AGT CCG ACG ATC NNN ACA CTA TCT	/5Phos/GAT AGT GTN NNG ATC GTC GGA CTG TAG AAC TCC CTA TAG TGA GTC GTA TTA CCG GCGAGCTT	ACACTATC
5	A5	GGTGATGCC GGT AAT ACG ACT CAC TAT AGG GAG TTC TAC AGT CCG ACG ATC NNN ACA CTG ATT	/5Phos/ATC AGT GTN NNG ATC GTC GGA CTG TAG AAC TCC CTA TAG TGA GTC GTA TTA CCG GCGAGCTT	ACACTGAT
6	A6	GGTGATGCC GGT AAT ACG ACT CAC TAT AGG GAG TTC TAC AGT CCG ACG ATC NNN ACA GTA CGT	/5Phos/CGT ACT GTN NNG ATC GTC GGA CTG TAG AAC TCC CTA TAG TGA GTC GTA TTA CCG GCGAGCTT	ACAGTACG
7	A7	GGTGATGCC GGT AAT ACG ACT CAC TAT AGG GAG TTC TAC AGT CCG ACG ATC NNN ACA TAC GTT	/5Phos/ACG TAT GTN NNG ATC GTC GGA CTG TAG AAC TCC CTA TAG TGA GTC GTA TTA CCG GCGAGCTT	ACATACGT
8	A8	GGTGATGCC GGT AAT ACG ACT CAC TAT AGG GAG TTC TAC AGT CCG ACG ATC NNN ACA TCA CAT	/5Phos/TGT GAT GTN NNG ATC GTC GGA CTG TAG AAC TCC CTA TAG TGA GTC GTA TTA CCG GCGAGCTT	ACATCACA
9	A9	GGTGATGCC GGT AAT ACG ACT CAC TAT AGG GAG TTC TAC AGT CCG ACG ATC NNN ACA TCT ATT	/5Phos/ATA GAT GTN NNG ATC GTC GGA CTG TAG AAC TCC CTA TAG TGA GTC GTA TTA CCG GCGAGCTT	ACATCTAT
10	A10	GGTGATGCC GGT AAT ACG ACT CAC TAT AGG GAG TTC TAC AGT CCG ACG ATC NNN ACG ACG CGT	/5Phos/CGC GTC GTN NNG ATC GTC GGA CTG TAG AAC TCC CTA TAG TGA GTC GTA TTA CCG GCGAGCTT	ACGACGCG
11	A11	GGTGATGCC GGT AAT ACG ACT CAC TAT AGG GAG TTC TAC AGT CCG ACG ATC NNN ACG CAG TCT	/5Phos/GAC TGC GTN NNG ATC GTC GGA CTG TAG AAC TCC CTA TAG TGA GTC GTA TTA CCG GCGAGCTT	ACGCAGTC
12	A12	GGTGATGCC GGT AAT ACG ACT CAC TAT AGG GAG TTC TAC AGT CCG ACG ATC NNN ACG CGC GCT	/5Phos/GCG CGC GTN NNG ATC GTC GGA CTG TAG AAC TCC CTA TAG TGA GTC GTA TTA CCG GCGAGCTT	ACGCGCGC
13	A13	GGTGATGCC GGT AAT ACG ACT CAC TAT AGG GAG TTC TAC AGT CCG ACG ATC NNN ACG TAG ATT	/5Phos/ATC TAC GTN NNG ATC GTC GGA CTG TAG AAC TCC CTA TAG TGA GTC GTA TTA CCG GCGAGCTT	ACGTAGAT
14	A14	GGTGATGCC GGT AAT ACG ACT CAC TAT AGG GAG TTC TAC AGT CCG ACG ATC NNN ACG TGA TCT	/5Phos/GAT CAC GTN NNG ATC GTC GGA CTG TAG AAC TCC CTA TAG TGA GTC GTA TTA CCG GCGAGCTT	ACGTGATC
15	A15	GGTGATGCC GGT AAT ACG ACT CAC TAT AGG GAG TTC TAC AGT CCG ACG ATC NNN ACT ACA GTT	/5Phos/ACT GTA GTN NNG ATC GTC GGA CTG TAG AAC TCC CTA TAG TGA GTC GTA TTA CCG GCGAGCTT	ACTACAGT
16	A16	GGTGATGCC GGT AAT ACG ACT CAC TAT AGG GAG TTC TAC AGT CCG ACG ATC NNN ACT ACT ACT	/5Phos/GTA GTA GTN NNG ATC GTC GGA CTG TAG AAC TCC CTA TAG TGA GTC GTA TTA CCG GCGAGCTT	ACTACTAC
17	A17	GGTGATGCC GGT AAT ACG ACT CAC TAT AGG GAG TTC TAC AGT CCG ACG ATC NNN ACT ATA TAT	/5Phos/TAT ATA GTN NNG ATC GTC GGA CTG TAG AAC TCC CTA TAG TGA GTC GTA TTA CCG GCGAGCTT	ACTATATA
18	A18	GGTGATGCC GGT AAT ACG ACT CAC TAT AGG GAG TTC TAC AGT CCG ACG ATC NNN ACT CGA TGT	/5Phos/CAT CGA GTN NNG ATC GTC GGA CTG TAG AAC TCC CTA TAG TGA GTC GTA TTA CCG GCGAGCTT	ACTCGATG
19	A19	GGTGATGCC GGT AAT ACG ACT CAC TAT AGG GAG TTC TAC AGT CCG ACG ATC NNN ACT GAC TCT	/5Phos/GAG TCA GTN NNG ATC GTC GGA CTG TAG AAC TCC CTA TAG TGA GTC GTA TTA CCG GCGAGCTT	ACTGACTC
20	A20	GGTGATGCC GGT AAT ACG ACT CAC TAT AGG GAG TTC TAC AGT CCG ACG ATC NNN ACT GAT CAT	/5Phos/TGA TCA GTN NNG ATC GTC GGA CTG TAG AAC TCC CTA TAG TGA GTC GTA TTA CCG GCGAGCTT	ACTGATCA
21	A21	GGTGATGCC GGT AAT ACG ACT CAC TAT AGG GAG TTC TAC AGT CCG ACG ATC NNN ACT GTC GTT	/5Phos/ACG ACA GTN NNG ATC GTC GGA CTG TAG AAC TCC CTA TAG TGA GTC GTA TTA CCG GCGAGCTT	ACTGTCGT
22	A22	GGTGATGCC GGT AAT ACG ACT CAC TAT AGG GAG TTC TAC AGT CCG ACG ATC NNN AGA CGC AGT	/5Phos/CTG CGT CTN NNG ATC GTC GGA CTG TAG AAC TCC CTA TAG TGA GTC GTA TTA CCG GCGAGCTT	AGACGCAG
23	A23	GGTGATGCC GGT AAT ACG ACT CAC TAT AGG GAG TTC TAC AGT CCG ACG ATC NNN AGA CTG TAT	/5Phos/TAC AGT CTN NNG ATC GTC GGA CTG TAG AAC TCC CTA TAG TGA GTC GTA TTA CCG GCGAGCTT	AGACTGTA
24	A24	GGTGATGCC GGT AAT ACG ACT CAC TAT AGG GAG TTC TAC AGT CCG ACG ATC NNN AGA GAG TCT	/5Phos/GAC TCT CTN NNG ATC GTC GGA CTG TAG AAC TCC CTA TAG TGA GTC GTA TTA CCG GCGAGCTT	AGAGAGTC
25	B1	GGTGATGCC GGT AAT ACG ACT CAC TAT AGG GAG TTC TAC AGT CCG ACG ATC NNN AGA GAT ATT	/5Phos/ATA TCT CTN NNG ATC GTC GGA CTG TAG AAC TCC CTA TAG TGA GTC GTA TTA CCG GCGAGCTT	AGAGATAT
26	B2	GGTGATGCC GGT AAT ACG ACT CAC TAT AGG GAG TTC TAC AGT CCG ACG ATC NNN AGA GCG CGT	/5Phos/CGC GCT CTN NNG ATC GTC GGA CTG TAG AAC TCC CTA TAG TGA GTC GTA TTA CCG GCGAGCTT	AGAGCGCG
27	B3	GGTGATGCC GGT AAT ACG ACT CAC TAT AGG GAG TTC TAC AGT CCG ACG ATC NNN AGA TAG CAT	/5Phos/TGC TAT CTN NNG ATC GTC GGA CTG TAG AAC TCC CTA TAG TGA GTC GTA TTA CCG GCGAGCTT	AGATAGCA
28	B4	GGTGATGCC GGT AAT ACG ACT CAC TAT AGG GAG TTC TAC AGT CCG ACG ATC NNN AGC AGC TGT	/5Phos/CAG CTG CTN NNG ATC GTC GGA CTG TAG AAC TCC CTA TAG TGA GTC GTA TTA CCG GCGAGCTT	AGCAGCTG
29	B5	GGTGATGCC GGT AAT ACG ACT CAC TAT AGG GAG TTC TAC AGT CCG ACG ATC NNN AGC ATA CGT	/5Phos/CGT ATG CTN NNG ATC GTC GGA CTG TAG AAC TCC CTA TAG TGA GTC GTA TTA CCG GCGAGCTT	AGCATACG
30	B6	GGTGATGCC GGT AAT ACG ACT CAC TAT AGG GAG TTC TAC AGT CCG ACG ATC NNN AGC GAT GCT	/5Phos/GCA TCG CTN NNG ATC GTC GGA CTG TAG AAC TCC CTA TAG TGA GTC GTA TTA CCG GCGAGCTT	AGCGATGC
31	B7	GGTGATGCC GGT AAT ACG ACT CAC TAT AGG GAG TTC TAC AGT CCG ACG ATC NNN AGC GCA TCT	/5Phos/GAT GCG CTN NNG ATC GTC GGA CTG TAG AAC TCC CTA TAG TGA GTC GTA TTA CCG GCGAGCTT	AGCGCATC
32	B8	GGTGATGCC GGT AAT ACG ACT CAC TAT AGG GAG TTC TAC AGT CCG ACG ATC NNN AGC GTC TAT	/5Phos/TAG ACG CTN NNG ATC GTC GGA CTG TAG AAC TCC CTA TAG TGA GTC GTA TTA CCG GCGAGCTT	AGCGTCTA
33	B9	GGTGATGCC GGT AAT ACG ACT CAC TAT AGG GAG TTC TAC AGT CCG ACG ATC NNN AGC TGA CAT	/5Phos/TGT CAG CTN NNG ATC GTC GGA CTG TAG AAC TCC CTA TAG TGA GTC GTA TTA CCG GCGAGCTT	AGCTGACA
34	B10	GGTGATGCC GGT AAT ACG ACT CAC TAT AGG GAG TTC TAC AGT CCG ACG ATC NNN AGT ATA GCT	/5Phos/GCT ATA CTN NNG ATC GTC GGA CTG TAG AAC TCC CTA TAG TGA GTC GTA TTA CCG GCGAGCTT	AGTATAGC
35	B11	GGTGATGCC GGT AAT ACG ACT CAC TAT AGG GAG TTC TAC AGT CCG ACG ATC NNN AGT CAC TGT	/5Phos/CAG TGA CTN NNG ATC GTC GGA CTG TAG AAC TCC CTA TAG TGA GTC GTA TTA CCG GCGAGCTT	AGTCACTG
36	B12	GGTGATGCC GGT AAT ACG ACT CAC TAT AGG GAG TTC TAC AGT CCG ACG ATC NNN ATA CGT CTT	/5Phos/AGA CGT ATN NNG ATC GTC GGA CTG TAG AAC TCC CTA TAG TGA GTC GTA TTA CCG GCGAGCTT	ATACGTCT
37	B13	GGTGATGCC GGT AAT ACG ACT CAC TAT AGG GAG TTC TAC AGT CCG ACG ATC NNN ATA CTG CGT	/5Phos/CGC AGT ATN NNG ATC GTC GGA CTG TAG AAC TCC CTA TAG TGA GTC GTA TTA CCG GCGAGCTT	ATACTGCG
38	B14	GGTGATGCC GGT AAT ACG ACT CAC TAT AGG GAG TTC TAC AGT CCG ACG ATC NNN ATA GCA TGT	/5Phos/CAT GCT ATN NNG ATC GTC GGA CTG TAG AAC TCC CTA TAG TGA GTC GTA TTA CCG GCGAGCTT	ATAGCATG
39	B15	GGTGATGCC GGT AAT ACG ACT CAC TAT AGG GAG TTC TAC AGT CCG ACG ATC NNN ATA GCG ATT	/5Phos/ATC GCT ATN NNG ATC GTC GGA CTG TAG AAC TCC CTA TAG TGA GTC GTA TTA CCG GCGAGCTT	ATAGCGAT
40	B16	GGTGATGCC GGT AAT ACG ACT CAC TAT AGG GAG TTC TAC AGT CCG ACG ATC NNN ATA TAT GAT	/5Phos/TCA TAT ATN NNG ATC GTC GGA CTG TAG AAC TCC CTA TAG TGA GTC GTA TTA CCG GCGAGCTT	ATATATGA
41	B17	GGTGATGCC GGT AAT ACG ACT CAC TAT AGG GAG TTC TAC AGT CCG ACG ATC NNN ATA TGA TAT	/5Phos/TAT CAT ATN NNG ATC GTC GGA CTG TAG AAC TCC CTA TAG TGA GTC GTA TTA CCG GCGAGCTT	ATATGATA
42	B18	GGTGATGCC GGT AAT ACG ACT CAC TAT AGG GAG TTC TAC AGT CCG ACG ATC NNN ATC ACA GAT	/5Phos/TCT GTG ATN NNG ATC GTC GGA CTG TAG AAC TCC CTA TAG TGA GTC GTA TTA CCG GCGAGCTT	ATCACAGA
43	B19	GGTGATGCC GGT AAT ACG ACT CAC TAT AGG GAG TTC TAC AGT CCG ACG ATC NNN ATC AGT ATT	/5Phos/ATA CTG ATN NNG ATC GTC GGA CTG TAG AAC TCC CTA TAG TGA GTC GTA TTA CCG GCGAGCTT	ATCAGTAT
44	B20	GGTGATGCC GGT AAT ACG ACT CAC TAT AGG GAG TTC TAC AGT CCG ACG ATC NNN ATC ATC GCT	/5Phos/GCG ATG ATN NNG ATC GTC GGA CTG TAG AAC TCC CTA TAG TGA GTC GTA TTA CCG GCGAGCTT	ATCATCGC
45	B21	GGTGATGCC GGT AAT ACG ACT CAC TAT AGG GAG TTC TAC AGT CCG ACG ATC NNN ATC GAG AGT	/5Phos/CTC TCG ATN NNG ATC GTC GGA CTG TAG AAC TCC CTA TAG TGA GTC GTA TTA CCG GCGAGCTT	ATCGAGAG
46	B22	GGTGATGCC GGT AAT ACG ACT CAC TAT AGG GAG TTC TAC AGT CCG ACG ATC NNN ATC GTC ATT	/5Phos/ATG ACG ATN NNG ATC GTC GGA CTG TAG AAC TCC CTA TAG TGA GTC GTA TTA CCG GCGAGCTT	ATCGTCAT
47	B23	GGTGATGCC GGT AAT ACG ACT CAC TAT AGG GAG TTC TAC AGT CCG ACG ATC NNN ATC TAC TCT	/5Phos/GAG TAG ATN NNG ATC GTC GGA CTG TAG AAC TCC CTA TAG TGA GTC GTA TTA CCG GCGAGCTT	ATCTACTC
48	B24	GGTGATGCC GGT AAT ACG ACT CAC TAT AGG GAG TTC TAC AGT CCG ACG ATC NNN ATC TCG ACT	/5Phos/GTC GAG ATN NNG ATC GTC GGA CTG TAG AAC TCC CTA TAG TGA GTC GTA TTA CCG GCGAGCTT	ATCTCGAC
49	C1	GGTGATGCC GGT AAT ACG ACT CAC TAT AGG GAG TTC TAC AGT CCG ACG ATC NNN ATG AGT GAT	/5Phos/TCA CTC ATN NNG ATC GTC GGA CTG TAG AAC TCC CTA TAG TGA GTC GTA TTA CCG GCGAGCTT	ATGAGTGA
50	C2	GGTGATGCC GGT AAT ACG ACT CAC TAT AGG GAG TTC TAC AGT CCG ACG ATC NNN ATG ATA CAT	/5Phos/TGT ATC ATN NNG ATC GTC GGA CTG TAG AAC TCC CTA TAG TGA GTC GTA TTA CCG GCGAGCTT	ATGATACA
51	C3	GGTGATGCC GGT AAT ACG ACT CAC TAT AGG GAG TTC TAC AGT CCG ACG ATC NNN ATG ATG ATT	/5Phos/ATC ATC ATN NNG ATC GTC GGA CTG TAG AAC TCC CTA TAG TGA GTC GTA TTA CCG GCGAGCTT	ATGATGAT
52	C4	GGTGATGCC GGT AAT ACG ACT CAC TAT AGG GAG TTC TAC AGT CCG ACG ATC NNN ATG TCG TGT	/5Phos/CAC GAC ATN NNG ATC GTC GGA CTG TAG AAC TCC CTA TAG TGA GTC GTA TTA CCG GCGAGCTT	ATGTCGTG
53	C5	GGTGATGCC GGT AAT ACG ACT CAC TAT AGG GAG TTC TAC AGT CCG ACG ATC NNN ATG TGT ACT	/5Phos/GTA CAC ATN NNG ATC GTC GGA CTG TAG AAC TCC CTA TAG TGA GTC GTA TTA CCG GCGAGCTT	ATGTGTAC
54	C6	GGTGATGCC GGT AAT ACG ACT CAC TAT AGG GAG TTC TAC AGT CCG ACG ATC NNN CAC AGA TAT	/5Phos/TAT CTG TGN NNG ATC GTC GGA CTG TAG AAC TCC CTA TAG TGA GTC GTA TTA CCG GCGAGCTT	CACAGATA
55	C7	GGTGATGCC GGT AAT ACG ACT CAC TAT AGG GAG TTC TAC AGT CCG ACG ATC NNN CAC GAC AGT	/5Phos/CTG TCG TGN NNG ATC GTC GGA CTG TAG AAC TCC CTA TAG TGA GTC GTA TTA CCG GCGAGCTT	CACGACAG
56	C8	GGTGATGCC GGT AAT ACG ACT CAC TAT AGG GAG TTC TAC AGT CCG ACG ATC NNN CAC GCA GCT	/5Phos/GCT GCG TGN NNG ATC GTC GGA CTG TAG AAC TCC CTA TAG TGA GTC GTA TTA CCG GCGAGCTT	CACGCAGC
57	C9	GGTGATGCC GGT AAT ACG ACT CAC TAT AGG GAG TTC TAC AGT CCG ACG ATC NNN CAC GCG CGT	/5Phos/CGC GCG TGN NNG ATC GTC GGA CTG TAG AAC TCC CTA TAG TGA GTC GTA TTA CCG GCGAGCTT	CACGCGCG
58	C10	GGTGATGCC GGT AAT ACG ACT CAC TAT AGG GAG TTC TAC AGT CCG ACG ATC NNN CAC TAG ATT	/5Phos/ATC TAG TGN NNG ATC GTC GGA CTG TAG AAC TCC CTA TAG TGA GTC GTA TTA CCG GCGAGCTT	CACTAGAT
59	C11	GGTGATGCC GGT AAT ACG ACT CAC TAT AGG GAG TTC TAC AGT CCG ACG ATC NNN CAG ACG TAT	/5Phos/TAC GTC TGN NNG ATC GTC GGA CTG TAG AAC TCC CTA TAG TGA GTC GTA TTA CCG GCGAGCTT	CAGACGTA
60	C12	GGTGATGCC GGT AAT ACG ACT CAC TAT AGG GAG TTC TAC AGT CCG ACG ATC NNN CAG CAC TCT	/5Phos/GAG TGC TGN NNG ATC GTC GGA CTG TAG AAC TCC CTA TAG TGA GTC GTA TTA CCG GCGAGCTT	CAGCACTC
61	C13	GGTGATGCC GGT AAT ACG ACT CAC TAT AGG GAG TTC TAC AGT CCG ACG ATC NNN CAG CAG CGT	/5Phos/CGC TGC TGN NNG ATC GTC GGA CTG TAG AAC TCC CTA TAG TGA GTC GTA TTA CCG GCGAGCTT	CAGCAGCG
62	C14	GGTGATGCC GGT AAT ACG ACT CAC TAT AGG GAG TTC TAC AGT CCG ACG ATC NNN CAG CGC GAT	/5Phos/TCG CGC TGN NNG ATC GTC GGA CTG TAG AAC TCC CTA TAG TGA GTC GTA TTA CCG GCGAGCTT	CAGCGCGA
63	C15	GGTGATGCC GGT AAT ACG ACT CAC TAT AGG GAG TTC TAC AGT CCG ACG ATC NNN CAG CTG ATT	/5Phos/ATC AGC TGN NNG ATC GTC GGA CTG TAG AAC TCC CTA TAG TGA GTC GTA TTA CCG GCGAGCTT	CAGCTGAT
64	C16	GGTGATGCC GGT AAT ACG ACT CAC TAT AGG GAG TTC TAC AGT CCG ACG ATC NNN CAT AGA GTT	/5Phos/ACT CTA TGN NNG ATC GTC GGA CTG TAG AAC TCC CTA TAG TGA GTC GTA TTA CCG GCGAGCTT	CATAGAGT
65	C17	GGTGATGCC GGT AAT ACG ACT CAC TAT AGG GAG TTC TAC AGT CCG ACG ATC NNN CAT ATA TGT	/5Phos/CAT ATA TGN NNG ATC GTC GGA CTG TAG AAC TCC CTA TAG TGA GTC GTA TTA CCG GCGAGCTT	CATATATG
66	C18	GGTGATGCC GGT AAT ACG ACT CAC TAT AGG GAG TTC TAC AGT CCG ACG ATC NNN CAT ATG CTT	/5Phos/AGC ATA TGN NNG ATC GTC GGA CTG TAG AAC TCC CTA TAG TGA GTC GTA TTA CCG GCGAGCTT	CATATGCT
67	C19	GGTGATGCC GGT AAT ACG ACT CAC TAT AGG GAG TTC TAC AGT CCG ACG ATC NNN CAT CAG TAT	/5Phos/TAC TGA TGN NNG ATC GTC GGA CTG TAG AAC TCC CTA TAG TGA GTC GTA TTA CCG GCGAGCTT	CATCAGTA
68	C20	GGTGATGCC GGT AAT ACG ACT CAC TAT AGG GAG TTC TAC AGT CCG ACG ATC NNN CAT CAT AGT	/5Phos/CTA TGA TGN NNG ATC GTC GGA CTG TAG AAC TCC CTA TAG TGA GTC GTA TTA CCG GCGAGCTT	CATCATAG
69	C21	GGTGATGCC GGT AAT ACG ACT CAC TAT AGG GAG TTC TAC AGT CCG ACG ATC NNN CAT GAC GTT	/5Phos/ACG TCA TGN NNG ATC GTC GGA CTG TAG AAC TCC CTA TAG TGA GTC GTA TTA CCG GCGAGCTT	CATGACGT
70	C22	GGTGATGCC GGT AAT ACG ACT CAC TAT AGG GAG TTC TAC AGT CCG ACG ATC NNN CGA CAC ATT	/5Phos/ATG TGT CGN NNG ATC GTC GGA CTG TAG AAC TCC CTA TAG TGA GTC GTA TTA CCG GCGAGCTT	CGACACAT
71	C23	GGTGATGCC GGT AAT ACG ACT CAC TAT AGG GAG TTC TAC AGT CCG ACG ATC NNN CGA CAT CAT	/5Phos/TGA TGT CGN NNG ATC GTC GGA CTG TAG AAC TCC CTA TAG TGA GTC GTA TTA CCG GCGAGCTT	CGACATCA
72	C24	GGTGATGCC GGT AAT ACG ACT CAC TAT AGG GAG TTC TAC AGT CCG ACG ATC NNN CGA CGA CGT	/5Phos/CGT CGT CGN NNG ATC GTC GGA CTG TAG AAC TCC CTA TAG TGA GTC GTA TTA CCG GCGAGCTT	CGACGACG
73	D1	GGTGATGCC GGT AAT ACG ACT CAC TAT AGG GAG TTC TAC AGT CCG ACG ATC NNN CGA CGC GCT	/5Phos/GCG CGT CGN NNG ATC GTC GGA CTG TAG AAC TCC CTA TAG TGA GTC GTA TTA CCG GCGAGCTT	CGACGCGC
74	D2	GGTGATGCC GGT AAT ACG ACT CAC TAT AGG GAG TTC TAC AGT CCG ACG ATC NNN CGA GTA GCT	/5Phos/GCT ACT CGN NNG ATC GTC GGA CTG TAG AAC TCC CTA TAG TGA GTC GTA TTA CCG GCGAGCTT	CGAGTAGC
75	D3	GGTGATGCC GGT AAT ACG ACT CAC TAT AGG GAG TTC TAC AGT CCG ACG ATC NNN CGC ACA TGT	/5Phos/CAT GTG CGN NNG ATC GTC GGA CTG TAG AAC TCC CTA TAG TGA GTC GTA TTA CCG GCGAGCTT	CGCACATG
76	D4	GGTGATGCC GGT AAT ACG ACT CAC TAT AGG GAG TTC TAC AGT CCG ACG ATC NNN CGC AGT CAT	/5Phos/TGA CTG CGN NNG ATC GTC GGA CTG TAG AAC TCC CTA TAG TGA GTC GTA TTA CCG GCGAGCTT	CGCAGTCA
77	D5	GGTGATGCC GGT AAT ACG ACT CAC TAT AGG GAG TTC TAC AGT CCG ACG ATC NNN CGC ATC GAT	/5Phos/TCG ATG CGN NNG ATC GTC GGA CTG TAG AAC TCC CTA TAG TGA GTC GTA TTA CCG GCGAGCTT	CGCATCGA
78	D6	GGTGATGCC GGT AAT ACG ACT CAC TAT AGG GAG TTC TAC AGT CCG ACG ATC NNN CGC GAG CAT	/5Phos/TGC TCG CGN NNG ATC GTC GGA CTG TAG AAC TCC CTA TAG TGA GTC GTA TTA CCG GCGAGCTT	CGCGAGCA
79	D7	GGTGATGCC GGT AAT ACG ACT CAC TAT AGG GAG TTC TAC AGT CCG ACG ATC NNN CGC GCG ACT	/5Phos/GTC GCG CGN NNG ATC GTC GGA CTG TAG AAC TCC CTA TAG TGA GTC GTA TTA CCG GCGAGCTT	CGCGCGAC
80	D8	GGTGATGCC GGT AAT ACG ACT CAC TAT AGG GAG TTC TAC AGT CCG ACG ATC NNN CGC GTG TGT	/5Phos/CAC ACG CGN NNG ATC GTC GGA CTG TAG AAC TCC CTA TAG TGA GTC GTA TTA CCG GCGAGCTT	CGCGTGTG
81	D9	GGTGATGCC GGT AAT ACG ACT CAC TAT AGG GAG TTC TAC AGT CCG ACG ATC NNN CGC TGA GCT	/5Phos/GCT CAG CGN NNG ATC GTC GGA CTG TAG AAC TCC CTA TAG TGA GTC GTA TTA CCG GCGAGCTT	CGCTGAGC
82	D10	GGTGATGCC GGT AAT ACG ACT CAC TAT AGG GAG TTC TAC AGT CCG ACG ATC NNN CGT AGT GCT	/5Phos/GCA CTA CGN NNG ATC GTC GGA CTG TAG AAC TCC CTA TAG TGA GTC GTA TTA CCG GCGAGCTT	CGTAGTGC
83	D11	GGTGATGCC GGT AAT ACG ACT CAC TAT AGG GAG TTC TAC AGT CCG ACG ATC NNN CGT CAG ACT	/5Phos/GTC TGA CGN NNG ATC GTC GGA CTG TAG AAC TCC CTA TAG TGA GTC GTA TTA CCG GCGAGCTT	CGTCAGAC
84	D12	GGTGATGCC GGT AAT ACG ACT CAC TAT AGG GAG TTC TAC AGT CCG ACG ATC NNN CGT CGA GAT	/5Phos/TCT CGA CGN NNG ATC GTC GGA CTG TAG AAC TCC CTA TAG TGA GTC GTA TTA CCG GCGAGCTT	CGTCGAGA
85	D13	GGTGATGCC GGT AAT ACG ACT CAC TAT AGG GAG TTC TAC AGT CCG ACG ATC NNN CGT GCG CTT	/5Phos/AGC GCA CGN NNG ATC GTC GGA CTG TAG AAC TCC CTA TAG TGA GTC GTA TTA CCG GCGAGCTT	CGTGCGCT
86	D14	GGTGATGCC GGT AAT ACG ACT CAC TAT AGG GAG TTC TAC AGT CCG ACG ATC NNN CGT GTA CGT	/5Phos/CGT ACA CGN NNG ATC GTC GGA CTG TAG AAC TCC CTA TAG TGA GTC GTA TTA CCG GCGAGCTT	CGTGTACG
87	D15	GGTGATGCC GGT AAT ACG ACT CAC TAT AGG GAG TTC TAC AGT CCG ACG ATC NNN CTA CGT GAT	/5Phos/TCA CGT AGN NNG ATC GTC GGA CTG TAG AAC TCC CTA TAG TGA GTC GTA TTA CCG GCGAGCTT	CTACGTGA
88	D16	GGTGATGCC GGT AAT ACG ACT CAC TAT AGG GAG TTC TAC AGT CCG ACG ATC NNN CTA GAC TAT	/5Phos/TAG TCT AGN NNG ATC GTC GGA CTG TAG AAC TCC CTA TAG TGA GTC GTA TTA CCG GCGAGCTT	CTAGACTA
89	D17	GGTGATGCC GGT AAT ACG ACT CAC TAT AGG GAG TTC TAC AGT CCG ACG ATC NNN CTA GTC GTT	/5Phos/ACG ACT AGN NNG ATC GTC GGA CTG TAG AAC TCC CTA TAG TGA GTC GTA TTA CCG GCGAGCTT	CTAGTCGT
90	D18	GGTGATGCC GGT AAT ACG ACT CAC TAT AGG GAG TTC TAC AGT CCG ACG ATC NNN CTA TAT ATT	/5Phos/ATA TAT AGN NNG ATC GTC GGA CTG TAG AAC TCC CTA TAG TGA GTC GTA TTA CCG GCGAGCTT	CTATATAT
91	D19	GGTGATGCC GGT AAT ACG ACT CAC TAT AGG GAG TTC TAC AGT CCG ACG ATC NNN CTA TCA CGT	/5Phos/CGT GAT AGN NNG ATC GTC GGA CTG TAG AAC TCC CTA TAG TGA GTC GTA TTA CCG GCGAGCTT	CTATCACG
92	D20	GGTGATGCC GGT AAT ACG ACT CAC TAT AGG GAG TTC TAC AGT CCG ACG ATC NNN CTA TGA GTT	/5Phos/ACT CAT AGN NNG ATC GTC GGA CTG TAG AAC TCC CTA TAG TGA GTC GTA TTA CCG GCGAGCTT	CTATGAGT
93	D21	GGTGATGCC GGT AAT ACG ACT CAC TAT AGG GAG TTC TAC AGT CCG ACG ATC NNN CTC ACG CTT	/5Phos/AGC GTG AGN NNG ATC GTC GGA CTG TAG AAC TCC CTA TAG TGA GTC GTA TTA CCG GCGAGCTT	CTCACGCT
94	D22	GGTGATGCC GGT AAT ACG ACT CAC TAT AGG GAG TTC TAC AGT CCG ACG ATC NNN CTC GAT ACT	/5Phos/GTA TCG AGN NNG ATC GTC GGA CTG TAG AAC TCC CTA TAG TGA GTC GTA TTA CCG GCGAGCTT	CTCGATAC
95	D23	GGTGATGCC GGT AAT ACG ACT CAC TAT AGG GAG TTC TAC AGT CCG ACG ATC NNN CTC GCA TAT	/5Phos/TAT GCG AGN NNG ATC GTC GGA CTG TAG AAC TCC CTA TAG TGA GTC GTA TTA CCG GCGAGCTT	CTCGCATA
96	D24	GGTGATGCC GGT AAT ACG ACT CAC TAT AGG GAG TTC TAC AGT CCG ACG ATC NNN CTG ATG CGT	/5Phos/CGC ATC AGN NNG ATC GTC GGA CTG TAG AAC TCC CTA TAG TGA GTC GTA TTA CCG GCGAGCTT	CTGATGCG
97	E1	GGTGATGCC GGT AAT ACG ACT CAC TAT AGG GAG TTC TAC AGT CCG ACG ATC NNN CTG CAC GTT	/5Phos/ACG TGC AGN NNG ATC GTC GGA CTG TAG AAC TCC CTA TAG TGA GTC GTA TTA CCG GCGAGCTT	CTGCACGT
98	E2	GGTGATGCC GGT AAT ACG ACT CAC TAT AGG GAG TTC TAC AGT CCG ACG ATC NNN CTG CTA TCT	/5Phos/GAT AGC AGN NNG ATC GTC GGA CTG TAG AAC TCC CTA TAG TGA GTC GTA TTA CCG GCGAGCTT	CTGCTATC
99	E3	GGTGATGCC GGT AAT ACG ACT CAC TAT AGG GAG TTC TAC AGT CCG ACG ATC NNN CTG TAT CGT	/5Phos/CGA TAC AGN NNG ATC GTC GGA CTG TAG AAC TCC CTA TAG TGA GTC GTA TTA CCG GCGAGCTT	CTGTATCG
100	E4	GGTGATGCC GGT AAT ACG ACT CAC TAT AGG GAG TTC TAC AGT CCG ACG ATC NNN CTG TCG CAT	/5Phos/TGC GAC AGN NNG ATC GTC GGA CTG TAG AAC TCC CTA TAG TGA GTC GTA TTA CCG GCGAGCTT	CTGTCGCA
101	E5	GGTGATGCC GGT AAT ACG ACT CAC TAT AGG GAG TTC TAC AGT CCG ACG ATC NNN GAC ACG ACT	/5Phos/GTC GTG TCN NNG ATC GTC GGA CTG TAG AAC TCC CTA TAG TGA GTC GTA TTA CCG GCGAGCTT	GACACGAC
102	E6	GGTGATGCC GGT AAT ACG ACT CAC TAT AGG GAG TTC TAC AGT CCG ACG ATC NNN GAC ACT CGT	/5Phos/CGA GTG TCN NNG ATC GTC GGA CTG TAG AAC TCC CTA TAG TGA GTC GTA TTA CCG GCGAGCTT	GACACTCG
103	E7	GGTGATGCC GGT AAT ACG ACT CAC TAT AGG GAG TTC TAC AGT CCG ACG ATC NNN GAC AGC GCT	/5Phos/GCG CTG TCN NNG ATC GTC GGA CTG TAG AAC TCC CTA TAG TGA GTC GTA TTA CCG GCGAGCTT	GACAGCGC
104	E8	GGTGATGCC GGT AAT ACG ACT CAC TAT AGG GAG TTC TAC AGT CCG ACG ATC NNN GAC ATA GTT	/5Phos/ACT ATG TCN NNG ATC GTC GGA CTG TAG AAC TCC CTA TAG TGA GTC GTA TTA CCG GCGAGCTT	GACATAGT
105	E9	GGTGATGCC GGT AAT ACG ACT CAC TAT AGG GAG TTC TAC AGT CCG ACG ATC NNN GAC ATG TAT	/5Phos/TAC ATG TCN NNG ATC GTC GGA CTG TAG AAC TCC CTA TAG TGA GTC GTA TTA CCG GCGAGCTT	GACATGTA
106	E10	GGTGATGCC GGT AAT ACG ACT CAC TAT AGG GAG TTC TAC AGT CCG ACG ATC NNN GAC GAG TCT	/5Phos/GAC TCG TCN NNG ATC GTC GGA CTG TAG AAC TCC CTA TAG TGA GTC GTA TTA CCG GCGAGCTT	GACGAGTC
107	E11	GGTGATGCC GGT AAT ACG ACT CAC TAT AGG GAG TTC TAC AGT CCG ACG ATC NNN GAC GTA TGT	/5Phos/CAT ACG TCN NNG ATC GTC GGA CTG TAG AAC TCC CTA TAG TGA GTC GTA TTA CCG GCGAGCTT	GACGTATG
108	E12	GGTGATGCC GGT AAT ACG ACT CAC TAT AGG GAG TTC TAC AGT CCG ACG ATC NNN GAC TAC TAT	/5Phos/TAG TAG TCN NNG ATC GTC GGA CTG TAG AAC TCC CTA TAG TGA GTC GTA TTA CCG GCGAGCTT	GACTACTA
109	E13	GGTGATGCC GGT AAT ACG ACT CAC TAT AGG GAG TTC TAC AGT CCG ACG ATC NNN GAC TGA CGT	/5Phos/CGT CAG TCN NNG ATC GTC GGA CTG TAG AAC TCC CTA TAG TGA GTC GTA TTA CCG GCGAGCTT	GACTGACG
110	E14	GGTGATGCC GGT AAT ACG ACT CAC TAT AGG GAG TTC TAC AGT CCG ACG ATC NNN GAG AGT CTT	/5Phos/AGA CTC TCN NNG ATC GTC GGA CTG TAG AAC TCC CTA TAG TGA GTC GTA TTA CCG GCGAGCTT	GAGAGTCT
111	E15	GGTGATGCC GGT AAT ACG ACT CAC TAT AGG GAG TTC TAC AGT CCG ACG ATC NNN GAT ACA TAT	/5Phos/TAT GTA TCN NNG ATC GTC GGA CTG TAG AAC TCC CTA TAG TGA GTC GTA TTA CCG GCGAGCTT	GATACATA
112	E16	GGTGATGCC GGT AAT ACG ACT CAC TAT AGG GAG TTC TAC AGT CCG ACG ATC NNN GAT ATC ATT	/5Phos/ATG ATA TCN NNG ATC GTC GGA CTG TAG AAC TCC CTA TAG TGA GTC GTA TTA CCG GCGAGCTT	GATATCAT
113	E17	GGTGATGCC GGT AAT ACG ACT CAC TAT AGG GAG TTC TAC AGT CCG ACG ATC NNN GAT CTC TGT	/5Phos/CAG AGA TCN NNG ATC GTC GGA CTG TAG AAC TCC CTA TAG TGA GTC GTA TTA CCG GCGAGCTT	GATCTCTG
114	E18	GGTGATGCC GGT AAT ACG ACT CAC TAT AGG GAG TTC TAC AGT CCG ACG ATC NNN GAT GAG ATT	/5Phos/ATC TCA TCN NNG ATC GTC GGA CTG TAG AAC TCC CTA TAG TGA GTC GTA TTA CCG GCGAGCTT	GATGAGAT
115	E19	GGTGATGCC GGT AAT ACG ACT CAC TAT AGG GAG TTC TAC AGT CCG ACG ATC NNN GAT GCG TGT	/5Phos/CAC GCA TCN NNG ATC GTC GGA CTG TAG AAC TCC CTA TAG TGA GTC GTA TTA CCG GCGAGCTT	GATGCGTG
116	E20	GGTGATGCC GGT AAT ACG ACT CAC TAT AGG GAG TTC TAC AGT CCG ACG ATC NNN GCA CAC GCT	/5Phos/GCG TGT GCN NNG ATC GTC GGA CTG TAG AAC TCC CTA TAG TGA GTC GTA TTA CCG GCGAGCTT	GCACACGC
117	E21	GGTGATGCC GGT AAT ACG ACT CAC TAT AGG GAG TTC TAC AGT CCG ACG ATC NNN GCA CTC AGT	/5Phos/CTG AGT GCN NNG ATC GTC GGA CTG TAG AAC TCC CTA TAG TGA GTC GTA TTA CCG GCGAGCTT	GCACTCAG
118	E22	GGTGATGCC GGT AAT ACG ACT CAC TAT AGG GAG TTC TAC AGT CCG ACG ATC NNN GCA GTC TCT	/5Phos/GAG ACT GCN NNG ATC GTC GGA CTG TAG AAC TCC CTA TAG TGA GTC GTA TTA CCG GCGAGCTT	GCAGTCTC
119	E23	GGTGATGCC GGT AAT ACG ACT CAC TAT AGG GAG TTC TAC AGT CCG ACG ATC NNN GCA TAG CGT	/5Phos/CGC TAT GCN NNG ATC GTC GGA CTG TAG AAC TCC CTA TAG TGA GTC GTA TTA CCG GCGAGCTT	GCATAGCG
120	E24	GGTGATGCC GGT AAT ACG ACT CAC TAT AGG GAG TTC TAC AGT CCG ACG ATC NNN GCA TGC TAT	/5Phos/TAG CAT GCN NNG ATC GTC GGA CTG TAG AAC TCC CTA TAG TGA GTC GTA TTA CCG GCGAGCTT	GCATGCTA
121	F1	GGTGATGCC GGT AAT ACG ACT CAC TAT AGG GAG TTC TAC AGT CCG ACG ATC NNN GCG ACA CTT	/5Phos/AGT GTC GCN NNG ATC GTC GGA CTG TAG AAC TCC CTA TAG TGA GTC GTA TTA CCG GCGAGCTT	GCGACACT
122	F2	GGTGATGCC GGT AAT ACG ACT CAC TAT AGG GAG TTC TAC AGT CCG ACG ATC NNN GCG AGC ATT	/5Phos/ATG CTC GCN NNG ATC GTC GGA CTG TAG AAC TCC CTA TAG TGA GTC GTA TTA CCG GCGAGCTT	GCGAGCAT
123	F3	GGTGATGCC GGT AAT ACG ACT CAC TAT AGG GAG TTC TAC AGT CCG ACG ATC NNN GCG ATG CAT	/5Phos/TGC ATC GCN NNG ATC GTC GGA CTG TAG AAC TCC CTA TAG TGA GTC GTA TTA CCG GCGAGCTT	GCGATGCA
124	F4	GGTGATGCC GGT AAT ACG ACT CAC TAT AGG GAG TTC TAC AGT CCG ACG ATC NNN GCG CAG CTT	/5Phos/AGC TGC GCN NNG ATC GTC GGA CTG TAG AAC TCC CTA TAG TGA GTC GTA TTA CCG GCGAGCTT	GCGCAGCT
125	F5	GGTGATGCC GGT AAT ACG ACT CAC TAT AGG GAG TTC TAC AGT CCG ACG ATC NNN GCG CGC TGT	/5Phos/CAG CGC GCN NNG ATC GTC GGA CTG TAG AAC TCC CTA TAG TGA GTC GTA TTA CCG GCGAGCTT	GCGCGCTG
126	F6	GGTGATGCC GGT AAT ACG ACT CAC TAT AGG GAG TTC TAC AGT CCG ACG ATC NNN GCG CTA CGT	/5Phos/CGT AGC GCN NNG ATC GTC GGA CTG TAG AAC TCC CTA TAG TGA GTC GTA TTA CCG GCGAGCTT	GCGCTACG
127	F7	GGTGATGCC GGT AAT ACG ACT CAC TAT AGG GAG TTC TAC AGT CCG ACG ATC NNN GCG CTG ACT	/5Phos/GTC AGC GCN NNG ATC GTC GGA CTG TAG AAC TCC CTA TAG TGA GTC GTA TTA CCG GCGAGCTT	GCGCTGAC
128	F8	GGTGATGCC GGT AAT ACG ACT CAC TAT AGG GAG TTC TAC AGT CCG ACG ATC NNN GCG TCA TAT	/5Phos/TAT GAC GCN NNG ATC GTC GGA CTG TAG AAC TCC CTA TAG TGA GTC GTA TTA CCG GCGAGCTT	GCGTCATA
129	F9	GGTGATGCC GGT AAT ACG ACT CAC TAT AGG GAG TTC TAC AGT CCG ACG ATC NNN GCG TGT GAT	/5Phos/TCA CAC GCN NNG ATC GTC GGA CTG TAG AAC TCC CTA TAG TGA GTC GTA TTA CCG GCGAGCTT	GCGTGTGA
130	F10	GGTGATGCC GGT AAT ACG ACT CAC TAT AGG GAG TTC TAC AGT CCG ACG ATC NNN GCT ACG AGT	/5Phos/CTC GTA GCN NNG ATC GTC GGA CTG TAG AAC TCC CTA TAG TGA GTC GTA TTA CCG GCGAGCTT	GCTACGAG
131	F11	GGTGATGCC GGT AAT ACG ACT CAC TAT AGG GAG TTC TAC AGT CCG ACG ATC NNN GCT CAT ATT	/5Phos/ATA TGA GCN NNG ATC GTC GGA CTG TAG AAC TCC CTA TAG TGA GTC GTA TTA CCG GCGAGCTT	GCTCATAT
132	F12	GGTGATGCC GGT AAT ACG ACT CAC TAT AGG GAG TTC TAC AGT CCG ACG ATC NNN GCT CGA GCT	/5Phos/GCT CGA GCN NNG ATC GTC GGA CTG TAG AAC TCC CTA TAG TGA GTC GTA TTA CCG GCGAGCTT	GCTCGAGC
133	F13	GGTGATGCC GGT AAT ACG ACT CAC TAT AGG GAG TTC TAC AGT CCG ACG ATC NNN GCT GCA CGT	/5Phos/CGT GCA GCN NNG ATC GTC GGA CTG TAG AAC TCC CTA TAG TGA GTC GTA TTA CCG GCGAGCTT	GCTGCACG
134	F14	GGTGATGCC GGT AAT ACG ACT CAC TAT AGG GAG TTC TAC AGT CCG ACG ATC NNN GTA CGA TCT	/5Phos/GAT CGT ACN NNG ATC GTC GGA CTG TAG AAC TCC CTA TAG TGA GTC GTA TTA CCG GCGAGCTT	GTACGATC
135	F15	GGTGATGCC GGT AAT ACG ACT CAC TAT AGG GAG TTC TAC AGT CCG ACG ATC NNN GTA GCA GAT	/5Phos/TCT GCT ACN NNG ATC GTC GGA CTG TAG AAC TCC CTA TAG TGA GTC GTA TTA CCG GCGAGCTT	GTAGCAGA
136	F16	GGTGATGCC GGT AAT ACG ACT CAC TAT AGG GAG TTC TAC AGT CCG ACG ATC NNN GTA TAC TGT	/5Phos/CAG TAT ACN NNG ATC GTC GGA CTG TAG AAC TCC CTA TAG TGA GTC GTA TTA CCG GCGAGCTT	GTATACTG
137	F17	GGTGATGCC GGT AAT ACG ACT CAC TAT AGG GAG TTC TAC AGT CCG ACG ATC NNN GTA TCT AGT	/5Phos/CTA GAT ACN NNG ATC GTC GGA CTG TAG AAC TCC CTA TAG TGA GTC GTA TTA CCG GCGAGCTT	GTATCTAG
138	F18	GGTGATGCC GGT AAT ACG ACT CAC TAT AGG GAG TTC TAC AGT CCG ACG ATC NNN GTC ACA TCT	/5Phos/GAT GTG ACN NNG ATC GTC GGA CTG TAG AAC TCC CTA TAG TGA GTC GTA TTA CCG GCGAGCTT	GTCACATC
139	F19	GGTGATGCC GGT AAT ACG ACT CAC TAT AGG GAG TTC TAC AGT CCG ACG ATC NNN GTG AGA TGT	/5Phos/CAT CTC ACN NNG ATC GTC GGA CTG TAG AAC TCC CTA TAG TGA GTC GTA TTA CCG GCGAGCTT	GTGAGATG
140	F20	GGTGATGCC GGT AAT ACG ACT CAC TAT AGG GAG TTC TAC AGT CCG ACG ATC NNN TAC ACT ATT	/5Phos/ATA GTG TAN NNG ATC GTC GGA CTG TAG AAC TCC CTA TAG TGA GTC GTA TTA CCG GCGAGCTT	TACACTAT
141	F21	GGTGATGCC GGT AAT ACG ACT CAC TAT AGG GAG TTC TAC AGT CCG ACG ATC NNN TAC ATA CAT	/5Phos/TGT ATG TAN NNG ATC GTC GGA CTG TAG AAC TCC CTA TAG TGA GTC GTA TTA CCG GCGAGCTT	TACATACA
142	F22	GGTGATGCC GGT AAT ACG ACT CAC TAT AGG GAG TTC TAC AGT CCG ACG ATC NNN TAC ATC AGT	/5Phos/CTG ATG TAN NNG ATC GTC GGA CTG TAG AAC TCC CTA TAG TGA GTC GTA TTA CCG GCGAGCTT	TACATCAG
143	F23	GGTGATGCC GGT AAT ACG ACT CAC TAT AGG GAG TTC TAC AGT CCG ACG ATC NNN TAG ATC TAT	/5Phos/TAG ATC TAN NNG ATC GTC GGA CTG TAG AAC TCC CTA TAG TGA GTC GTA TTA CCG GCGAGCTT	TAGATCTA
144	F24	GGTGATGCC GGT AAT ACG ACT CAC TAT AGG GAG TTC TAC AGT CCG ACG ATC NNN TAG CGC AGT	/5Phos/CTG CGC TAN NNG ATC GTC GGA CTG TAG AAC TCC CTA TAG TGA GTC GTA TTA CCG GCGAGCTT	TAGCGCAG
145	G1	GGTGATGCC GGT AAT ACG ACT CAC TAT AGG GAG TTC TAC AGT CCG ACG ATC NNN TAG TAC GTT	/5Phos/ACG TAC TAN NNG ATC GTC GGA CTG TAG AAC TCC CTA TAG TGA GTC GTA TTA CCG GCGAGCTT	TAGTACGT
146	G2	GGTGATGCC GGT AAT ACG ACT CAC TAT AGG GAG TTC TAC AGT CCG ACG ATC NNN TAG TCA TCT	/5Phos/GAT GAC TAN NNG ATC GTC GGA CTG TAG AAC TCC CTA TAG TGA GTC GTA TTA CCG GCGAGCTT	TAGTCATC
147	G3	GGTGATGCC GGT AAT ACG ACT CAC TAT AGG GAG TTC TAC AGT CCG ACG ATC NNN TAT ACG TCT	/5Phos/GAC GTA TAN NNG ATC GTC GGA CTG TAG AAC TCC CTA TAG TGA GTC GTA TTA CCG GCGAGCTT	TATACGTC
148	G4	GGTGATGCC GGT AAT ACG ACT CAC TAT AGG GAG TTC TAC AGT CCG ACG ATC NNN TAT AGT ACT	/5Phos/GTA CTA TAN NNG ATC GTC GGA CTG TAG AAC TCC CTA TAG TGA GTC GTA TTA CCG GCGAGCTT	TATAGTAC
149	G5	GGTGATGCC GGT AAT ACG ACT CAC TAT AGG GAG TTC TAC AGT CCG ACG ATC NNN TAT CAT CAT	/5Phos/TGA TGA TAN NNG ATC GTC GGA CTG TAG AAC TCC CTA TAG TGA GTC GTA TTA CCG GCGAGCTT	TATCATCA
150	G6	GGTGATGCC GGT AAT ACG ACT CAC TAT AGG GAG TTC TAC AGT CCG ACG ATC NNN TAT CTA TAT	/5Phos/TAT AGA TAN NNG ATC GTC GGA CTG TAG AAC TCC CTA TAG TGA GTC GTA TTA CCG GCGAGCTT	TATCTATA
151	G7	GGTGATGCC GGT AAT ACG ACT CAC TAT AGG GAG TTC TAC AGT CCG ACG ATC NNN TAT GCT AGT	/5Phos/CTA GCA TAN NNG ATC GTC GGA CTG TAG AAC TCC CTA TAG TGA GTC GTA TTA CCG GCGAGCTT	TATGCTAG
152	G8	GGTGATGCC GGT AAT ACG ACT CAC TAT AGG GAG TTC TAC AGT CCG ACG ATC NNN TCA CAT GTT	/5Phos/ACA TGT GAN NNG ATC GTC GGA CTG TAG AAC TCC CTA TAG TGA GTC GTA TTA CCG GCGAGCTT	TCACATGT
153	G9	GGTGATGCC GGT AAT ACG ACT CAC TAT AGG GAG TTC TAC AGT CCG ACG ATC NNN TCA CGC TCT	/5Phos/GAG CGT GAN NNG ATC GTC GGA CTG TAG AAC TCC CTA TAG TGA GTC GTA TTA CCG GCGAGCTT	TCACGCTC
154	G10	GGTGATGCC GGT AAT ACG ACT CAC TAT AGG GAG TTC TAC AGT CCG ACG ATC NNN TCA CTG CAT	/5Phos/TGC AGT GAN NNG ATC GTC GGA CTG TAG AAC TCC CTA TAG TGA GTC GTA TTA CCG GCGAGCTT	TCACTGCA
155	G11	GGTGATGCC GGT AAT ACG ACT CAC TAT AGG GAG TTC TAC AGT CCG ACG ATC NNN TCA GAT ACT	/5Phos/GTA TCT GAN NNG ATC GTC GGA CTG TAG AAC TCC CTA TAG TGA GTC GTA TTA CCG GCGAGCTT	TCAGATAC
156	G12	GGTGATGCC GGT AAT ACG ACT CAC TAT AGG GAG TTC TAC AGT CCG ACG ATC NNN TCA TAC AGT	/5Phos/CTG TAT GAN NNG ATC GTC GGA CTG TAG AAC TCC CTA TAG TGA GTC GTA TTA CCG GCGAGCTT	TCATACAG
157	G13	GGTGATGCC GGT AAT ACG ACT CAC TAT AGG GAG TTC TAC AGT CCG ACG ATC NNN TCA TAT CAT	/5Phos/TGA TAT GAN NNG ATC GTC GGA CTG TAG AAC TCC CTA TAG TGA GTC GTA TTA CCG GCGAGCTT	TCATATCA
158	G14	GGTGATGCC GGT AAT ACG ACT CAC TAT AGG GAG TTC TAC AGT CCG ACG ATC NNN TCG ATG TGT	/5Phos/CAC ATC GAN NNG ATC GTC GGA CTG TAG AAC TCC CTA TAG TGA GTC GTA TTA CCG GCGAGCTT	TCGATGTG
159	G15	GGTGATGCC GGT AAT ACG ACT CAC TAT AGG GAG TTC TAC AGT CCG ACG ATC NNN TCG CAG AGT	/5Phos/CTC TGC GAN NNG ATC GTC GGA CTG TAG AAC TCC CTA TAG TGA GTC GTA TTA CCG GCGAGCTT	TCGCAGAG
160	G16	GGTGATGCC GGT AAT ACG ACT CAC TAT AGG GAG TTC TAC AGT CCG ACG ATC NNN TCG TGT ATT	/5Phos/ATA CAC GAN NNG ATC GTC GGA CTG TAG AAC TCC CTA TAG TGA GTC GTA TTA CCG GCGAGCTT	TCGTGTAT
161	G17	GGTGATGCC GGT AAT ACG ACT CAC TAT AGG GAG TTC TAC AGT CCG ACG ATC NNN TCT ATC TCT	/5Phos/GAG ATA GAN NNG ATC GTC GGA CTG TAG AAC TCC CTA TAG TGA GTC GTA TTA CCG GCGAGCTT	TCTATCTC
162	G18	GGTGATGCC GGT AAT ACG ACT CAC TAT AGG GAG TTC TAC AGT CCG ACG ATC NNN TGA GTC TGT	/5Phos/CAG ACT CAN NNG ATC GTC GGA CTG TAG AAC TCC CTA TAG TGA GTC GTA TTA CCG GCGAGCTT	TGAGTCTG
163	G19	GGTGATGCC GGT AAT ACG ACT CAC TAT AGG GAG TTC TAC AGT CCG ACG ATC NNN TGC ACA GCT	/5Phos/GCT GTG CAN NNG ATC GTC GGA CTG TAG AAC TCC CTA TAG TGA GTC GTA TTA CCG GCGAGCTT	TGCACAGC
164	G20	GGTGATGCC GGT AAT ACG ACT CAC TAT AGG GAG TTC TAC AGT CCG ACG ATC NNN TGC GAC ACT	/5Phos/GTG TCG CAN NNG ATC GTC GGA CTG TAG AAC TCC CTA TAG TGA GTC GTA TTA CCG GCGAGCTT	TGCGACAC
165	G21	GGTGATGCC GGT AAT ACG ACT CAC TAT AGG GAG TTC TAC AGT CCG ACG ATC NNN TGC GCT CGT	/5Phos/CGA GCG CAN NNG ATC GTC GGA CTG TAG AAC TCC CTA TAG TGA GTC GTA TTA CCG GCGAGCTT	TGCGCTCG
166	G22	GGTGATGCC GGT AAT ACG ACT CAC TAT AGG GAG TTC TAC AGT CCG ACG ATC NNN TGC TAT GAT	/5Phos/TCA TAG CAN NNG ATC GTC GGA CTG TAG AAC TCC CTA TAG TGA GTC GTA TTA CCG GCGAGCTT	TGCTATGA
167	G23	GGTGATGCC GGT AAT ACG ACT CAC TAT AGG GAG TTC TAC AGT CCG ACG ATC NNN TGC TCG AGT	/5Phos/CTC GAG CAN NNG ATC GTC GGA CTG TAG AAC TCC CTA TAG TGA GTC GTA TTA CCG GCGAGCTT	TGCTCGAG
168	G24	GGTGATGCC GGT AAT ACG ACT CAC TAT AGG GAG TTC TAC AGT CCG ACG ATC NNN TGT ACA CTT	/5Phos/AGT GTA CAN NNG ATC GTC GGA CTG TAG AAC TCC CTA TAG TGA GTC GTA TTA CCG GCGAGCTT	TGTACACT
169	H1	GGTGATGCC GGT AAT ACG ACT CAC TAT AGG GAG TTC TAC AGT CCG ACG ATC NNN TGT AGA TAT	/5Phos/TAT CTA CAN NNG ATC GTC GGA CTG TAG AAC TCC CTA TAG TGA GTC GTA TTA CCG GCGAGCTT	TGTAGATA
170	H2	GGTGATGCC GGT AAT ACG ACT CAC TAT AGG GAG TTC TAC AGT CCG ACG ATC NNN TGT ATG ACT	/5Phos/GTC ATA CAN NNG ATC GTC GGA CTG TAG AAC TCC CTA TAG TGA GTC GTA TTA CCG GCGAGCTT	TGTATGAC
171	H3	GGTGATGCC GGT AAT ACG ACT CAC TAT AGG GAG TTC TAC AGT CCG ACG ATC NNN TGT CAC GTT	/5Phos/ACG TGA CAN NNG ATC GTC GGA CTG TAG AAC TCC CTA TAG TGA GTC GTA TTA CCG GCGAGCTT	TGTCACGT
172	H4	GGTGATGCC GGT AAT ACG ACT CAC TAT AGG GAG TTC TAC AGT CCG ACG ATC NNN TGT CTG TGT	/5Phos/CAC AGA CAN NNG ATC GTC GGA CTG TAG AAC TCC CTA TAG TGA GTC GTA TTA CCG GCGAGCTT	TGTCTGTG
173	H5	GGTGATGCC GGT AAT ACG ACT CAC TAT AGG GAG TTC TAC AGT CCG ACG ATC NNN TGT GAT CTT	/5Phos/AGA TCA CAN NNG ATC GTC GGA CTG TAG AAC TCC CTA TAG TGA GTC GTA TTA CCG GCGAGCTT	TGTGATCT
174	H6	GGTGATGCC GGT AAT ACG ACT CAC TAT AGG GAG TTC TAC AGT CCG ACG ATC NNN ATA AGC TCT	/5Phos/GAG CTT ATN NNG ATC GTC GGA CTG TAG AAC TCC CTA TAG TGA GTC GTA TTA CCG GCGAGCTT	ATAAGCTC
175	H7	GGTGATGCC GGT AAT ACG ACT CAC TAT AGG GAG TTC TAC AGT CCG ACG ATC NNN ATT CTC GAT	/5Phos/TCG AGA ATN NNG ATC GTC GGA CTG TAG AAC TCC CTA TAG TGA GTC GTA TTA CCG GCGAGCTT	ATTCTCGA
176	H8	GGTGATGCC GGT AAT ACG ACT CAC TAT AGG GAG TTC TAC AGT CCG ACG ATC NNN TGC TAA TGT	/5Phos/CAT TAG CAN NNG ATC GTC GGA CTG TAG AAC TCC CTA TAG TGA GTC GTA TTA CCG GCGAGCTT	TGCTAATG
177	H9	GGTGATGCC GGT AAT ACG ACT CAC TAT AGG GAG TTC TAC AGT CCG ACG ATC NNN ATG TTA GCT	/5Phos/GCT AAC ATN NNG ATC GTC GGA CTG TAG AAC TCC CTA TAG TGA GTC GTA TTA CCG GCGAGCTT	ATGTTAGC
178	H10	GGTGATGCC GGT AAT ACG ACT CAC TAT AGG GAG TTC TAC AGT CCG ACG ATC NNN ACT CTC CGT	/5Phos/CGG AGA GTN NNG ATC GTC GGA CTG TAG AAC TCC CTA TAG TGA GTC GTA TTA CCG GCGAGCTT	ACTCTCCG
179	H11	GGTGATGCC GGT AAT ACG ACT CAC TAT AGG GAG TTC TAC AGT CCG ACG ATC NNN ATC TCT TAT	/5Phos/TAA GAG ATN NNG ATC GTC GGA CTG TAG AAC TCC CTA TAG TGA GTC GTA TTA CCG GCGAGCTT	ATCTCTTA
180	H12	GGTGATGCC GGT AAT ACG ACT CAC TAT AGG GAG TTC TAC AGT CCG ACG ATC NNN GCC TAG ACT	/5Phos/GTC TAG GCN NNG ATC GTC GGA CTG TAG AAC TCC CTA TAG TGA GTC GTA TTA CCG GCGAGCTT	GCCTAGAC
181	H13	GGTGATGCC GGT AAT ACG ACT CAC TAT AGG GAG TTC TAC AGT CCG ACG ATC NNN CGG TGC ACT	/5Phos/GTG CAC CGN NNG ATC GTC GGA CTG TAG AAC TCC CTA TAG TGA GTC GTA TTA CCG GCGAGCTT	CGGTGCAC
182	H14	GGTGATGCC GGT AAT ACG ACT CAC TAT AGG GAG TTC TAC AGT CCG ACG ATC NNN GGA GTC ATT	/5Phos/ATG ACT CCN NNG ATC GTC GGA CTG TAG AAC TCC CTA TAG TGA GTC GTA TTA CCG GCGAGCTT	GGAGTCAT
183	H15	GGTGATGCC GGT AAT ACG ACT CAC TAT AGG GAG TTC TAC AGT CCG ACG ATC NNN TAA CGA CAT	/5Phos/TGT CGT TAN NNG ATC GTC GGA CTG TAG AAC TCC CTA TAG TGA GTC GTA TTA CCG GCGAGCTT	TAACGACA
184	H16	GGTGATGCC GGT AAT ACG ACT CAC TAT AGG GAG TTC TAC AGT CCG ACG ATC NNN GTA AGT GTT	/5Phos/ACA CTT ACN NNG ATC GTC GGA CTG TAG AAC TCC CTA TAG TGA GTC GTA TTA CCG GCGAGCTT	GTAAGTGT
185	H17	GGTGATGCC GGT AAT ACG ACT CAC TAT AGG GAG TTC TAC AGT CCG ACG ATC NNN CAG AAT ATT	/5Phos/ATA TTC TGN NNG ATC GTC GGA CTG TAG AAC TCC CTA TAG TGA GTC GTA TTA CCG GCGAGCTT	CAGAATAT
186	H18	GGTGATGCC GGT AAT ACG ACT CAC TAT AGG GAG TTC TAC AGT CCG ACG ATC NNN GTC TGA TTT	/5Phos/AAT CAG ACN NNG ATC GTC GGA CTG TAG AAC TCC CTA TAG TGA GTC GTA TTA CCG GCGAGCTT	GTCTGATT
187	H19	GGTGATGCC GGT AAT ACG ACT CAC TAT AGG GAG TTC TAC AGT CCG ACG ATC NNN CGT GCC TGT	/5Phos/CAG GCA CGN NNG ATC GTC GGA CTG TAG AAC TCC CTA TAG TGA GTC GTA TTA CCG GCGAGCTT	CGTGCCTG
188	H20	GGTGATGCC GGT AAT ACG ACT CAC TAT AGG GAG TTC TAC AGT CCG ACG ATC NNN CAT TAT GAT	/5Phos/TCA TAA TGN NNG ATC GTC GGA CTG TAG AAC TCC CTA TAG TGA GTC GTA TTA CCG GCGAGCTT	CATTATGA
189	H21	GGTGATGCC GGT AAT ACG ACT CAC TAT AGG GAG TTC TAC AGT CCG ACG ATC NNN GCA GCG CCT	/5Phos/GGC GCT GCN NNG ATC GTC GGA CTG TAG AAC TCC CTA TAG TGA GTC GTA TTA CCG GCGAGCTT	GCAGCGCC
190	H22	GGTGATGCC GGT AAT ACG ACT CAC TAT AGG GAG TTC TAC AGT CCG ACG ATC NNN AGT GGC GCT	/5Phos/GCG CCA CTN NNG ATC GTC GGA CTG TAG AAC TCC CTA TAG TGA GTC GTA TTA CCG GCGAGCTT	AGTGGCGC
191	H23	GGTGATGCC GGT AAT ACG ACT CAC TAT AGG GAG TTC TAC AGT CCG ACG ATC NNN TTA CTA TGT	/5Phos/CAT AGT AAN NNG ATC GTC GGA CTG TAG AAC TCC CTA TAG TGA GTC GTA TTA CCG GCGAGCTT	TTACTATG
192	H24	GGTGATGCC GGT AAT ACG ACT CAC TAT AGG GAG TTC TAC AGT CCG ACG ATC NNN TGC ATC CTT	/5Phos/AGG ATG CAN NNG ATC GTC GGA CTG TAG AAC TCC CTA TAG TGA GTC GTA TTA CCG GCGAGCTT	TGCATCCT
193	I1	GGTGATGCC GGT AAT ACG ACT CAC TAT AGG GAG TTC TAC AGT CCG ACG ATC NNN TCG TTA CAT	/5Phos/TGT AAC GAN NNG ATC GTC GGA CTG TAG AAC TCC CTA TAG TGA GTC GTA TTA CCG GCGAGCTT	TCGTTACA
194	I2	GGTGATGCC GGT AAT ACG ACT CAC TAT AGG GAG TTC TAC AGT CCG ACG ATC NNN TCT TCT GTT	/5Phos/ACA GAA GAN NNG ATC GTC GGA CTG TAG AAC TCC CTA TAG TGA GTC GTA TTA CCG GCGAGCTT	TCTTCTGT
195	I3	GGTGATGCC GGT AAT ACG ACT CAC TAT AGG GAG TTC TAC AGT CCG ACG ATC NNN GAC GCT TAT	/5Phos/TAA GCG TCN NNG ATC GTC GGA CTG TAG AAC TCC CTA TAG TGA GTC GTA TTA CCG GCGAGCTT	GACGCTTA
196	I4	GGTGATGCC GGT AAT ACG ACT CAC TAT AGG GAG TTC TAC AGT CCG ACG ATC NNN ATC CGC ACT	/5Phos/GTG CGG ATN NNG ATC GTC GGA CTG TAG AAC TCC CTA TAG TGA GTC GTA TTA CCG GCGAGCTT	ATCCGCAC
197	I5	GGTGATGCC GGT AAT ACG ACT CAC TAT AGG GAG TTC TAC AGT CCG ACG ATC NNN TGT GCG GCT	/5Phos/GCC GCA CAN NNG ATC GTC GGA CTG TAG AAC TCC CTA TAG TGA GTC GTA TTA CCG GCGAGCTT	TGTGCGGC
198	I6	GGTGATGCC GGT AAT ACG ACT CAC TAT AGG GAG TTC TAC AGT CCG ACG ATC NNN CTC GGC GCT	/5Phos/GCG CCG AGN NNG ATC GTC GGA CTG TAG AAC TCC CTA TAG TGA GTC GTA TTA CCG GCGAGCTT	CTCGGCGC
199	I7	GGTGATGCC GGT AAT ACG ACT CAC TAT AGG GAG TTC TAC AGT CCG ACG ATC NNN AGT TAC ATT	/5Phos/ATG TAA CTN NNG ATC GTC GGA CTG TAG AAC TCC CTA TAG TGA GTC GTA TTA CCG GCGAGCTT	AGTTACAT
200	I8	GGTGATGCC GGT AAT ACG ACT CAC TAT AGG GAG TTC TAC AGT CCG ACG ATC NNN GGT CGC ACT	/5Phos/GTG CGA CCN NNG ATC GTC GGA CTG TAG AAC TCC CTA TAG TGA GTC GTA TTA CCG GCGAGCTT	GGTCGCAC
201	I9	GGTGATGCC GGT AAT ACG ACT CAC TAT AGG GAG TTC TAC AGT CCG ACG ATC NNN TAG ATA ATT	/5Phos/ATT ATC TAN NNG ATC GTC GGA CTG TAG AAC TCC CTA TAG TGA GTC GTA TTA CCG GCGAGCTT	TAGATAAT
202	I10	GGTGATGCC GGT AAT ACG ACT CAC TAT AGG GAG TTC TAC AGT CCG ACG ATC NNN GTA GTA TTT	/5Phos/AAT ACT ACN NNG ATC GTC GGA CTG TAG AAC TCC CTA TAG TGA GTC GTA TTA CCG GCGAGCTT	GTAGTATT
203	I11	GGTGATGCC GGT AAT ACG ACT CAC TAT AGG GAG TTC TAC AGT CCG ACG ATC NNN GTC AAG CAT	/5Phos/TGC TTG ACN NNG ATC GTC GGA CTG TAG AAC TCC CTA TAG TGA GTC GTA TTA CCG GCGAGCTT	GTCAAGCA
204	I12	GGTGATGCC GGT AAT ACG ACT CAC TAT AGG GAG TTC TAC AGT CCG ACG ATC NNN CAG GTG TCT	/5Phos/GAC ACC TGN NNG ATC GTC GGA CTG TAG AAC TCC CTA TAG TGA GTC GTA TTA CCG GCGAGCTT	CAGGTGTC
205	I13	GGTGATGCC GGT AAT ACG ACT CAC TAT AGG GAG TTC TAC AGT CCG ACG ATC NNN CTT GCT CGT	/5Phos/CGA GCA AGN NNG ATC GTC GGA CTG TAG AAC TCC CTA TAG TGA GTC GTA TTA CCG GCGAGCTT	CTTGCTCG
206	I14	GGTGATGCC GGT AAT ACG ACT CAC TAT AGG GAG TTC TAC AGT CCG ACG ATC NNN CTC GAG TTT	/5Phos/AAC TCG AGN NNG ATC GTC GGA CTG TAG AAC TCC CTA TAG TGA GTC GTA TTA CCG GCGAGCTT	CTCGAGTT
207	I15	GGTGATGCC GGT AAT ACG ACT CAC TAT AGG GAG TTC TAC AGT CCG ACG ATC NNN GTA AGA CAT	/5Phos/TGT CTT ACN NNG ATC GTC GGA CTG TAG AAC TCC CTA TAG TGA GTC GTA TTA CCG GCGAGCTT	GTAAGACA
208	I16	GGTGATGCC GGT AAT ACG ACT CAC TAT AGG GAG TTC TAC AGT CCG ACG ATC NNN CGA TCA ATT	/5Phos/ATT GAT CGN NNG ATC GTC GGA CTG TAG AAC TCC CTA TAG TGA GTC GTA TTA CCG GCGAGCTT	CGATCAAT
209	I17	GGTGATGCC GGT AAT ACG ACT CAC TAT AGG GAG TTC TAC AGT CCG ACG ATC NNN GAT TCG CAT	/5Phos/TGC GAA TCN NNG ATC GTC GGA CTG TAG AAC TCC CTA TAG TGA GTC GTA TTA CCG GCGAGCTT	GATTCGCA
210	I18	GGTGATGCC GGT AAT ACG ACT CAC TAT AGG GAG TTC TAC AGT CCG ACG ATC NNN GCC TAT GTT	/5Phos/ACA TAG GCN NNG ATC GTC GGA CTG TAG AAC TCC CTA TAG TGA GTC GTA TTA CCG GCGAGCTT	GCCTATGT
211	I19	GGTGATGCC GGT AAT ACG ACT CAC TAT AGG GAG TTC TAC AGT CCG ACG ATC NNN CAA GAT CGT	/5Phos/CGA TCT TGN NNG ATC GTC GGA CTG TAG AAC TCC CTA TAG TGA GTC GTA TTA CCG GCGAGCTT	CAAGATCG
212	I20	GGTGATGCC GGT AAT ACG ACT CAC TAT AGG GAG TTC TAC AGT CCG ACG ATC NNN GAG CGG TAT	/5Phos/TAC CGC TCN NNG ATC GTC GGA CTG TAG AAC TCC CTA TAG TGA GTC GTA TTA CCG GCGAGCTT	GAGCGGTA
213	I21	GGTGATGCC GGT AAT ACG ACT CAC TAT AGG GAG TTC TAC AGT CCG ACG ATC NNN CAT TCT ACT	/5Phos/GTA GAA TGN NNG ATC GTC GGA CTG TAG AAC TCC CTA TAG TGA GTC GTA TTA CCG GCGAGCTT	CATTCTAC
214	I22	GGTGATGCC GGT AAT ACG ACT CAC TAT AGG GAG TTC TAC AGT CCG ACG ATC NNN GAC GTC CTT	/5Phos/AGG ACG TCN NNG ATC GTC GGA CTG TAG AAC TCC CTA TAG TGA GTC GTA TTA CCG GCGAGCTT	GACGTCCT
215	I23	GGTGATGCC GGT AAT ACG ACT CAC TAT AGG GAG TTC TAC AGT CCG ACG ATC NNN TCC GAC TGT	/5Phos/CAG TCG GAN NNG ATC GTC GGA CTG TAG AAC TCC CTA TAG TGA GTC GTA TTA CCG GCGAGCTT	TCCGACTG
216	I24	GGTGATGCC GGT AAT ACG ACT CAC TAT AGG GAG TTC TAC AGT CCG ACG ATC NNN CTA CAT TCT	/5Phos/GAA TGT AGN NNG ATC GTC GGA CTG TAG AAC TCC CTA TAG TGA GTC GTA TTA CCG GCGAGCTT	CTACATTC
217	J1	GGTGATGCC GGT AAT ACG ACT CAC TAT AGG GAG TTC TAC AGT CCG ACG ATC NNN ATC AGG CGT	/5Phos/CGC CTG ATN NNG ATC GTC GGA CTG TAG AAC TCC CTA TAG TGA GTC GTA TTA CCG GCGAGCTT	ATCAGGCG
218	J2	GGTGATGCC GGT AAT ACG ACT CAC TAT AGG GAG TTC TAC AGT CCG ACG ATC NNN AAT CGT ATT	/5Phos/ATA CGA TTN NNG ATC GTC GGA CTG TAG AAC TCC CTA TAG TGA GTC GTA TTA CCG GCGAGCTT	AATCGTAT
219	J3	GGTGATGCC GGT AAT ACG ACT CAC TAT AGG GAG TTC TAC AGT CCG ACG ATC NNN GTC GCC TGT	/5Phos/CAG GCG ACN NNG ATC GTC GGA CTG TAG AAC TCC CTA TAG TGA GTC GTA TTA CCG GCGAGCTT	GTCGCCTG
220	J4	GGTGATGCC GGT AAT ACG ACT CAC TAT AGG GAG TTC TAC AGT CCG ACG ATC NNN CGC GCC GTT	/5Phos/ACG GCG CGN NNG ATC GTC GGA CTG TAG AAC TCC CTA TAG TGA GTC GTA TTA CCG GCGAGCTT	CGCGCCGT
221	J5	GGTGATGCC GGT AAT ACG ACT CAC TAT AGG GAG TTC TAC AGT CCG ACG ATC NNN CTC TGA AGT	/5Phos/CTT CAG AGN NNG ATC GTC GGA CTG TAG AAC TCC CTA TAG TGA GTC GTA TTA CCG GCGAGCTT	CTCTGAAG
222	J6	GGTGATGCC GGT AAT ACG ACT CAC TAT AGG GAG TTC TAC AGT CCG ACG ATC NNN TAT GCA TTT	/5Phos/AAT GCA TAN NNG ATC GTC GGA CTG TAG AAC TCC CTA TAG TGA GTC GTA TTA CCG GCGAGCTT	TATGCATT
223	J7	GGTGATGCC GGT AAT ACG ACT CAC TAT AGG GAG TTC TAC AGT CCG ACG ATC NNN TCG TAG GAT	/5Phos/TCC TAC GAN NNG ATC GTC GGA CTG TAG AAC TCC CTA TAG TGA GTC GTA TTA CCG GCGAGCTT	TCGTAGGA
224	J8	GGTGATGCC GGT AAT ACG ACT CAC TAT AGG GAG TTC TAC AGT CCG ACG ATC NNN GCT CAA CAT	/5Phos/TGT TGA GCN NNG ATC GTC GGA CTG TAG AAC TCC CTA TAG TGA GTC GTA TTA CCG GCGAGCTT	GCTCAACA
225	J9	GGTGATGCC GGT AAT ACG ACT CAC TAT AGG GAG TTC TAC AGT CCG ACG ATC NNN TAA GTG CTT	/5Phos/AGC ACT TAN NNG ATC GTC GGA CTG TAG AAC TCC CTA TAG TGA GTC GTA TTA CCG GCGAGCTT	TAAGTGCT
226	J10	GGTGATGCC GGT AAT ACG ACT CAC TAT AGG GAG TTC TAC AGT CCG ACG ATC NNN ATC ATA TTT	/5Phos/AAT ATG ATN NNG ATC GTC GGA CTG TAG AAC TCC CTA TAG TGA GTC GTA TTA CCG GCGAGCTT	ATCATATT
227	J11	GGTGATGCC GGT AAT ACG ACT CAC TAT AGG GAG TTC TAC AGT CCG ACG ATC NNN TAG ACT TGT	/5Phos/CAA GTC TAN NNG ATC GTC GGA CTG TAG AAC TCC CTA TAG TGA GTC GTA TTA CCG GCGAGCTT	TAGACTTG
228	J12	GGTGATGCC GGT AAT ACG ACT CAC TAT AGG GAG TTC TAC AGT CCG ACG ATC NNN ATA TAA CTT	/5Phos/AGT TAT ATN NNG ATC GTC GGA CTG TAG AAC TCC CTA TAG TGA GTC GTA TTA CCG GCGAGCTT	ATATAACT
229	J13	GGTGATGCC GGT AAT ACG ACT CAC TAT AGG GAG TTC TAC AGT CCG ACG ATC NNN CGT ACG GAT	/5Phos/TCC GTA CGN NNG ATC GTC GGA CTG TAG AAC TCC CTA TAG TGA GTC GTA TTA CCG GCGAGCTT	CGTACGGA
230	J14	GGTGATGCC GGT AAT ACG ACT CAC TAT AGG GAG TTC TAC AGT CCG ACG ATC NNN TTA GAG CAT	/5Phos/TGC TCT AAN NNG ATC GTC GGA CTG TAG AAC TCC CTA TAG TGA GTC GTA TTA CCG GCGAGCTT	TTAGAGCA
231	J15	GGTGATGCC GGT AAT ACG ACT CAC TAT AGG GAG TTC TAC AGT CCG ACG ATC NNN GCT AGT AAT	/5Phos/TTA CTA GCN NNG ATC GTC GGA CTG TAG AAC TCC CTA TAG TGA GTC GTA TTA CCG GCGAGCTT	GCTAGTAA
232	J16	GGTGATGCC GGT AAT ACG ACT CAC TAT AGG GAG TTC TAC AGT CCG ACG ATC NNN CTA TTG TGT	/5Phos/CAC AAT AGN NNG ATC GTC GGA CTG TAG AAC TCC CTA TAG TGA GTC GTA TTA CCG GCGAGCTT	CTATTGTG
233	J17	GGTGATGCC GGT AAT ACG ACT CAC TAT AGG GAG TTC TAC AGT CCG ACG ATC NNN AGA TAT TGT	/5Phos/CAA TAT CTN NNG ATC GTC GGA CTG TAG AAC TCC CTA TAG TGA GTC GTA TTA CCG GCGAGCTT	AGATATTG
234	J18	GGTGATGCC GGT AAT ACG ACT CAC TAT AGG GAG TTC TAC AGT CCG ACG ATC NNN AAT GTG TAT	/5Phos/TAC ACA TTN NNG ATC GTC GGA CTG TAG AAC TCC CTA TAG TGA GTC GTA TTA CCG GCGAGCTT	AATGTGTA
235	J19	GGTGATGCC GGT AAT ACG ACT CAC TAT AGG GAG TTC TAC AGT CCG ACG ATC NNN CGG CGT AGT	/5Phos/CTA CGC CGN NNG ATC GTC GGA CTG TAG AAC TCC CTA TAG TGA GTC GTA TTA CCG GCGAGCTT	CGGCGTAG
236	J20	GGTGATGCC GGT AAT ACG ACT CAC TAT AGG GAG TTC TAC AGT CCG ACG ATC NNN GTC AAT GCT	/5Phos/GCA TTG ACN NNG ATC GTC GGA CTG TAG AAC TCC CTA TAG TGA GTC GTA TTA CCG GCGAGCTT	GTCAATGC
237	J21	GGTGATGCC GGT AAT ACG ACT CAC TAT AGG GAG TTC TAC AGT CCG ACG ATC NNN GTG GAG ACT	/5Phos/GTC TCC ACN NNG ATC GTC GGA CTG TAG AAC TCC CTA TAG TGA GTC GTA TTA CCG GCGAGCTT	GTGGAGAC
238	J22	GGTGATGCC GGT AAT ACG ACT CAC TAT AGG GAG TTC TAC AGT CCG ACG ATC NNN TAG CTT GTT	/5Phos/ACA AGC TAN NNG ATC GTC GGA CTG TAG AAC TCC CTA TAG TGA GTC GTA TTA CCG GCGAGCTT	TAGCTTGT
239	J23	GGTGATGCC GGT AAT ACG ACT CAC TAT AGG GAG TTC TAC AGT CCG ACG ATC NNN GAC TCG TTT	/5Phos/AAC GAG TCN NNG ATC GTC GGA CTG TAG AAC TCC CTA TAG TGA GTC GTA TTA CCG GCGAGCTT	GACTCGTT
240	J24	GGTGATGCC GGT AAT ACG ACT CAC TAT AGG GAG TTC TAC AGT CCG ACG ATC NNN GAG ACT AAT	/5Phos/TTA GTC TCN NNG ATC GTC GGA CTG TAG AAC TCC CTA TAG TGA GTC GTA TTA CCG GCGAGCTT	GAGACTAA
241	K1	GGTGATGCC GGT AAT ACG ACT CAC TAT AGG GAG TTC TAC AGT CCG ACG ATC NNN CGC TCT TCT	/5Phos/GAA GAG CGN NNG ATC GTC GGA CTG TAG AAC TCC CTA TAG TGA GTC GTA TTA CCG GCGAGCTT	CGCTCTTC
242	K2	GGTGATGCC GGT AAT ACG ACT CAC TAT AGG GAG TTC TAC AGT CCG ACG ATC NNN AGC CAG ATT	/5Phos/ATC TGG CTN NNG ATC GTC GGA CTG TAG AAC TCC CTA TAG TGA GTC GTA TTA CCG GCGAGCTT	AGCCAGAT
243	K3	GGTGATGCC GGT AAT ACG ACT CAC TAT AGG GAG TTC TAC AGT CCG ACG ATC NNN TGC AAG TAT	/5Phos/TAC TTG CAN NNG ATC GTC GGA CTG TAG AAC TCC CTA TAG TGA GTC GTA TTA CCG GCGAGCTT	TGCAAGTA
244	K4	GGTGATGCC GGT AAT ACG ACT CAC TAT AGG GAG TTC TAC AGT CCG ACG ATC NNN AAC TAG TGT	/5Phos/CAC TAG TTN NNG ATC GTC GGA CTG TAG AAC TCC CTA TAG TGA GTC GTA TTA CCG GCGAGCTT	AACTAGTG
245	K5	GGTGATGCC GGT AAT ACG ACT CAC TAT AGG GAG TTC TAC AGT CCG ACG ATC NNN TCC TCA CGT	/5Phos/CGT GAG GAN NNG ATC GTC GGA CTG TAG AAC TCC CTA TAG TGA GTC GTA TTA CCG GCGAGCTT	TCCTCACG
246	K6	GGTGATGCC GGT AAT ACG ACT CAC TAT AGG GAG TTC TAC AGT CCG ACG ATC NNN CGC AAC TCT	/5Phos/GAG TTG CGN NNG ATC GTC GGA CTG TAG AAC TCC CTA TAG TGA GTC GTA TTA CCG GCGAGCTT	CGCAACTC
247	K7	GGTGATGCC GGT AAT ACG ACT CAC TAT AGG GAG TTC TAC AGT CCG ACG ATC NNN AGC GCC AGT	/5Phos/CTG GCG CTN NNG ATC GTC GGA CTG TAG AAC TCC CTA TAG TGA GTC GTA TTA CCG GCGAGCTT	AGCGCCAG
248	K8	GGTGATGCC GGT AAT ACG ACT CAC TAT AGG GAG TTC TAC AGT CCG ACG ATC NNN CGA AGA TCT	/5Phos/GAT CTT CGN NNG ATC GTC GGA CTG TAG AAC TCC CTA TAG TGA GTC GTA TTA CCG GCGAGCTT	CGAAGATC
249	K9	GGTGATGCC GGT AAT ACG ACT CAC TAT AGG GAG TTC TAC AGT CCG ACG ATC NNN GGA TAT CTT	/5Phos/AGA TAT CCN NNG ATC GTC GGA CTG TAG AAC TCC CTA TAG TGA GTC GTA TTA CCG GCGAGCTT	GGATATCT
250	K10	GGTGATGCC GGT AAT ACG ACT CAC TAT AGG GAG TTC TAC AGT CCG ACG ATC NNN AGT CGC CTT	/5Phos/AGG CGA CTN NNG ATC GTC GGA CTG TAG AAC TCC CTA TAG TGA GTC GTA TTA CCG GCGAGCTT	AGTCGCCT
251	K11	GGTGATGCC GGT AAT ACG ACT CAC TAT AGG GAG TTC TAC AGT CCG ACG ATC NNN TGT ACT GGT	/5Phos/CCA GTA CAN NNG ATC GTC GGA CTG TAG AAC TCC CTA TAG TGA GTC GTA TTA CCG GCGAGCTT	TGTACTGG
252	K12	GGTGATGCC GGT AAT ACG ACT CAC TAT AGG GAG TTC TAC AGT CCG ACG ATC NNN TGT GTC CAT	/5Phos/TGG ACA CAN NNG ATC GTC GGA CTG TAG AAC TCC CTA TAG TGA GTC GTA TTA CCG GCGAGCTT	TGTGTCCA
253	K13	GGTGATGCC GGT AAT ACG ACT CAC TAT AGG GAG TTC TAC AGT CCG ACG ATC NNN GGC TAC GCT	/5Phos/GCG TAG CCN NNG ATC GTC GGA CTG TAG AAC TCC CTA TAG TGA GTC GTA TTA CCG GCGAGCTT	GGCTACGC
254	K14	GGTGATGCC GGT AAT ACG ACT CAC TAT AGG GAG TTC TAC AGT CCG ACG ATC NNN CGG ATA TAT	/5Phos/TAT ATC CGN NNG ATC GTC GGA CTG TAG AAC TCC CTA TAG TGA GTC GTA TTA CCG GCGAGCTT	CGGATATA
255	K15	GGTGATGCC GGT AAT ACG ACT CAC TAT AGG GAG TTC TAC AGT CCG ACG ATC NNN GCA GTT CTT	/5Phos/AGA ACT GCN NNG ATC GTC GGA CTG TAG AAC TCC CTA TAG TGA GTC GTA TTA CCG GCGAGCTT	GCAGTTCT
256	K16	GGTGATGCC GGT AAT ACG ACT CAC TAT AGG GAG TTC TAC AGT CCG ACG ATC NNN GTG TAG TTT	/5Phos/AAC TAC ACN NNG ATC GTC GGA CTG TAG AAC TCC CTA TAG TGA GTC GTA TTA CCG GCGAGCTT	GTGTAGTT
257	K17	GGTGATGCC GGT AAT ACG ACT CAC TAT AGG GAG TTC TAC AGT CCG ACG ATC NNN GTC TTC GAT	/5Phos/TCG AAG ACN NNG ATC GTC GGA CTG TAG AAC TCC CTA TAG TGA GTC GTA TTA CCG GCGAGCTT	GTCTTCGA
258	K18	GGTGATGCC GGT AAT ACG ACT CAC TAT AGG GAG TTC TAC AGT CCG ACG ATC NNN GTG CCG CGT	/5Phos/CGC GGC ACN NNG ATC GTC GGA CTG TAG AAC TCC CTA TAG TGA GTC GTA TTA CCG GCGAGCTT	GTGCCGCG
259	K19	GGTGATGCC GGT AAT ACG ACT CAC TAT AGG GAG TTC TAC AGT CCG ACG ATC NNN TCT CAT TGT	/5Phos/CAA TGA GAN NNG ATC GTC GGA CTG TAG AAC TCC CTA TAG TGA GTC GTA TTA CCG GCGAGCTT	TCTCATTG
260	K20	GGTGATGCC GGT AAT ACG ACT CAC TAT AGG GAG TTC TAC AGT CCG ACG ATC NNN CAA TGC AGT	/5Phos/CTG CAT TGN NNG ATC GTC GGA CTG TAG AAC TCC CTA TAG TGA GTC GTA TTA CCG GCGAGCTT	CAATGCAG
261	K21	GGTGATGCC GGT AAT ACG ACT CAC TAT AGG GAG TTC TAC AGT CCG ACG ATC NNN CTC CTC AGT	/5Phos/CTG AGG AGN NNG ATC GTC GGA CTG TAG AAC TCC CTA TAG TGA GTC GTA TTA CCG GCGAGCTT	CTCCTCAG
262	K22	GGTGATGCC GGT AAT ACG ACT CAC TAT AGG GAG TTC TAC AGT CCG ACG ATC NNN GTA CTG GAT	/5Phos/TCC AGT ACN NNG ATC GTC GGA CTG TAG AAC TCC CTA TAG TGA GTC GTA TTA CCG GCGAGCTT	GTACTGGA
263	K23	GGTGATGCC GGT AAT ACG ACT CAC TAT AGG GAG TTC TAC AGT CCG ACG ATC NNN AGG CGC TAT	/5Phos/TAG CGC CTN NNG ATC GTC GGA CTG TAG AAC TCC CTA TAG TGA GTC GTA TTA CCG GCGAGCTT	AGGCGCTA
264	K24	GGTGATGCC GGT AAT ACG ACT CAC TAT AGG GAG TTC TAC AGT CCG ACG ATC NNN AAC GTG ACT	/5Phos/GTC ACG TTN NNG ATC GTC GGA CTG TAG AAC TCC CTA TAG TGA GTC GTA TTA CCG GCGAGCTT	AACGTGAC
265	L1	GGTGATGCC GGT AAT ACG ACT CAC TAT AGG GAG TTC TAC AGT CCG ACG ATC NNN ATC CAG TAT	/5Phos/TAC TGG ATN NNG ATC GTC GGA CTG TAG AAC TCC CTA TAG TGA GTC GTA TTA CCG GCGAGCTT	ATCCAGTA
266	L2	GGTGATGCC GGT AAT ACG ACT CAC TAT AGG GAG TTC TAC AGT CCG ACG ATC NNN GCC GAC ATT	/5Phos/ATG TCG GCN NNG ATC GTC GGA CTG TAG AAC TCC CTA TAG TGA GTC GTA TTA CCG GCGAGCTT	GCCGACAT
267	L3	GGTGATGCC GGT AAT ACG ACT CAC TAT AGG GAG TTC TAC AGT CCG ACG ATC NNN CAC GTG GAT	/5Phos/TCC ACG TGN NNG ATC GTC GGA CTG TAG AAC TCC CTA TAG TGA GTC GTA TTA CCG GCGAGCTT	CACGTGGA
268	L4	GGTGATGCC GGT AAT ACG ACT CAC TAT AGG GAG TTC TAC AGT CCG ACG ATC NNN AGA TTA GAT	/5Phos/TCT AAT CTN NNG ATC GTC GGA CTG TAG AAC TCC CTA TAG TGA GTC GTA TTA CCG GCGAGCTT	AGATTAGA
269	L5	GGTGATGCC GGT AAT ACG ACT CAC TAT AGG GAG TTC TAC AGT CCG ACG ATC NNN GAT CTG AAT	/5Phos/TTC AGA TCN NNG ATC GTC GGA CTG TAG AAC TCC CTA TAG TGA GTC GTA TTA CCG GCGAGCTT	GATCTGAA
270	L6	GGTGATGCC GGT AAT ACG ACT CAC TAT AGG GAG TTC TAC AGT CCG ACG ATC NNN ACA ACT GAT	/5Phos/TCA GTT GTN NNG ATC GTC GGA CTG TAG AAC TCC CTA TAG TGA GTC GTA TTA CCG GCGAGCTT	ACAACTGA
271	L7	GGTGATGCC GGT AAT ACG ACT CAC TAT AGG GAG TTC TAC AGT CCG ACG ATC NNN TTG TAT TAT	/5Phos/TAA TAC AAN NNG ATC GTC GGA CTG TAG AAC TCC CTA TAG TGA GTC GTA TTA CCG GCGAGCTT	TTGTATTA
272	L8	GGTGATGCC GGT AAT ACG ACT CAC TAT AGG GAG TTC TAC AGT CCG ACG ATC NNN ACA TTC AAT	/5Phos/TTG AAT GTN NNG ATC GTC GGA CTG TAG AAC TCC CTA TAG TGA GTC GTA TTA CCG GCGAGCTT	ACATTCAA
273	L9	GGTGATGCC GGT AAT ACG ACT CAC TAT AGG GAG TTC TAC AGT CCG ACG ATC NNN ATA TTG GTT	/5Phos/ACC AAT ATN NNG ATC GTC GGA CTG TAG AAC TCC CTA TAG TGA GTC GTA TTA CCG GCGAGCTT	ATATTGGT
274	L10	GGTGATGCC GGT AAT ACG ACT CAC TAT AGG GAG TTC TAC AGT CCG ACG ATC NNN CCG TCG GCT	/5Phos/GCC GAC GGN NNG ATC GTC GGA CTG TAG AAC TCC CTA TAG TGA GTC GTA TTA CCG GCGAGCTT	CCGTCGGC
275	L11	GGTGATGCC GGT AAT ACG ACT CAC TAT AGG GAG TTC TAC AGT CCG ACG ATC NNN CAA TAA TAT	/5Phos/TAT TAT TGN NNG ATC GTC GGA CTG TAG AAC TCC CTA TAG TGA GTC GTA TTA CCG GCGAGCTT	CAATAATA
276	L12	GGTGATGCC GGT AAT ACG ACT CAC TAT AGG GAG TTC TAC AGT CCG ACG ATC NNN CGC CAC GGT	/5Phos/CCG TGG CGN NNG ATC GTC GGA CTG TAG AAC TCC CTA TAG TGA GTC GTA TTA CCG GCGAGCTT	CGCCACGG
277	L13	GGTGATGCC GGT AAT ACG ACT CAC TAT AGG GAG TTC TAC AGT CCG ACG ATC NNN CCT CTT GTT	/5Phos/ACA AGA GGN NNG ATC GTC GGA CTG TAG AAC TCC CTA TAG TGA GTC GTA TTA CCG GCGAGCTT	CCTCTTGT
278	L14	GGTGATGCC GGT AAT ACG ACT CAC TAT AGG GAG TTC TAC AGT CCG ACG ATC NNN TTG GAC ATT	/5Phos/ATG TCC AAN NNG ATC GTC GGA CTG TAG AAC TCC CTA TAG TGA GTC GTA TTA CCG GCGAGCTT	TTGGACAT
279	L15	GGTGATGCC GGT AAT ACG ACT CAC TAT AGG GAG TTC TAC AGT CCG ACG ATC NNN GGT ATA TTT	/5Phos/AAT ATA CCN NNG ATC GTC GGA CTG TAG AAC TCC CTA TAG TGA GTC GTA TTA CCG GCGAGCTT	GGTATATT
280	L16	GGTGATGCC GGT AAT ACG ACT CAC TAT AGG GAG TTC TAC AGT CCG ACG ATC NNN TGA ATT GAT	/5Phos/TCA ATT CAN NNG ATC GTC GGA CTG TAG AAC TCC CTA TAG TGA GTC GTA TTA CCG GCGAGCTT	TGAATTGA
281	L17	GGTGATGCC GGT AAT ACG ACT CAC TAT AGG GAG TTC TAC AGT CCG ACG ATC NNN TCT TGA CCT	/5Phos/GGT CAA GAN NNG ATC GTC GGA CTG TAG AAC TCC CTA TAG TGA GTC GTA TTA CCG GCGAGCTT	TCTTGACC
282	L18	GGTGATGCC GGT AAT ACG ACT CAC TAT AGG GAG TTC TAC AGT CCG ACG ATC NNN ACC TGC CTT	/5Phos/AGG CAG GTN NNG ATC GTC GGA CTG TAG AAC TCC CTA TAG TGA GTC GTA TTA CCG GCGAGCTT	ACCTGCCT
283	L19	GGTGATGCC GGT AAT ACG ACT CAC TAT AGG GAG TTC TAC AGT CCG ACG ATC NNN TGA AGC GGT	/5Phos/CCG CTT CAN NNG ATC GTC GGA CTG TAG AAC TCC CTA TAG TGA GTC GTA TTA CCG GCGAGCTT	TGAAGCGG
284	L20	GGTGATGCC GGT AAT ACG ACT CAC TAT AGG GAG TTC TAC AGT CCG ACG ATC NNN CGG CTA GGT	/5Phos/CCT AGC CGN NNG ATC GTC GGA CTG TAG AAC TCC CTA TAG TGA GTC GTA TTA CCG GCGAGCTT	CGGCTAGG
285	L21	GGTGATGCC GGT AAT ACG ACT CAC TAT AGG GAG TTC TAC AGT CCG ACG ATC NNN AAG CGT CCT	/5Phos/GGA CGC TTN NNG ATC GTC GGA CTG TAG AAC TCC CTA TAG TGA GTC GTA TTA CCG GCGAGCTT	AAGCGTCC
286	L22	GGTGATGCC GGT AAT ACG ACT CAC TAT AGG GAG TTC TAC AGT CCG ACG ATC NNN TAA TAT GGT	/5Phos/CCA TAT TAN NNG ATC GTC GGA CTG TAG AAC TCC CTA TAG TGA GTC GTA TTA CCG GCGAGCTT	TAATATGG
287	L23	GGTGATGCC GGT AAT ACG ACT CAC TAT AGG GAG TTC TAC AGT CCG ACG ATC NNN CCT AAC GCT	/5Phos/GCG TTA GGN NNG ATC GTC GGA CTG TAG AAC TCC CTA TAG TGA GTC GTA TTA CCG GCGAGCTT	CCTAACGC
288	L24	GGTGATGCC GGT AAT ACG ACT CAC TAT AGG GAG TTC TAC AGT CCG ACG ATC NNN TTG AAT CTT	/5Phos/AGA TTC AAN NNG ATC GTC GGA CTG TAG AAC TCC CTA TAG TGA GTC GTA TTA CCG GCGAGCTT	TTGAATCT
289	M1	GGTGATGCC GGT AAT ACG ACT CAC TAT AGG GAG TTC TAC AGT CCG ACG ATC NNN GAA CTG TTT	/5Phos/AAC AGT TCN NNG ATC GTC GGA CTG TAG AAC TCC CTA TAG TGA GTC GTA TTA CCG GCGAGCTT	GAACTGTT
290	M2	GGTGATGCC GGT AAT ACG ACT CAC TAT AGG GAG TTC TAC AGT CCG ACG ATC NNN ATT CCA TCT	/5Phos/GAT GGA ATN NNG ATC GTC GGA CTG TAG AAC TCC CTA TAG TGA GTC GTA TTA CCG GCGAGCTT	ATTCCATC
291	M3	GGTGATGCC GGT AAT ACG ACT CAC TAT AGG GAG TTC TAC AGT CCG ACG ATC NNN GAT AAT TCT	/5Phos/GAA TTA TCN NNG ATC GTC GGA CTG TAG AAC TCC CTA TAG TGA GTC GTA TTA CCG GCGAGCTT	GATAATTC
292	M4	GGTGATGCC GGT AAT ACG ACT CAC TAT AGG GAG TTC TAC AGT CCG ACG ATC NNN AAT GCG CCT	/5Phos/GGC GCA TTN NNG ATC GTC GGA CTG TAG AAC TCC CTA TAG TGA GTC GTA TTA CCG GCGAGCTT	AATGCGCC
293	M5	GGTGATGCC GGT AAT ACG ACT CAC TAT AGG GAG TTC TAC AGT CCG ACG ATC NNN GAT TAG GCT	/5Phos/GCC TAA TCN NNG ATC GTC GGA CTG TAG AAC TCC CTA TAG TGA GTC GTA TTA CCG GCGAGCTT	GATTAGGC
294	M6	GGTGATGCC GGT AAT ACG ACT CAC TAT AGG GAG TTC TAC AGT CCG ACG ATC NNN GTT AGA ACT	/5Phos/GTT CTA ACN NNG ATC GTC GGA CTG TAG AAC TCC CTA TAG TGA GTC GTA TTA CCG GCGAGCTT	GTTAGAAC
295	M7	GGTGATGCC GGT AAT ACG ACT CAC TAT AGG GAG TTC TAC AGT CCG ACG ATC NNN AGG TAG GCT	/5Phos/GCC TAC CTN NNG ATC GTC GGA CTG TAG AAC TCC CTA TAG TGA GTC GTA TTA CCG GCGAGCTT	AGGTAGGC
296	M8	GGTGATGCC GGT AAT ACG ACT CAC TAT AGG GAG TTC TAC AGT CCG ACG ATC NNN ACT CCT TAT	/5Phos/TAA GGA GTN NNG ATC GTC GGA CTG TAG AAC TCC CTA TAG TGA GTC GTA TTA CCG GCGAGCTT	ACTCCTTA
297	M9	GGTGATGCC GGT AAT ACG ACT CAC TAT AGG GAG TTC TAC AGT CCG ACG ATC NNN GGC TGT TAT	/5Phos/TAA CAG CCN NNG ATC GTC GGA CTG TAG AAC TCC CTA TAG TGA GTC GTA TTA CCG GCGAGCTT	GGCTGTTA
298	M10	GGTGATGCC GGT AAT ACG ACT CAC TAT AGG GAG TTC TAC AGT CCG ACG ATC NNN CTT CAC CAT	/5Phos/TGG TGA AGN NNG ATC GTC GGA CTG TAG AAC TCC CTA TAG TGA GTC GTA TTA CCG GCGAGCTT	CTTCACCA
299	M11	GGTGATGCC GGT AAT ACG ACT CAC TAT AGG GAG TTC TAC AGT CCG ACG ATC NNN GCA ATT ACT	/5Phos/GTA ATT GCN NNG ATC GTC GGA CTG TAG AAC TCC CTA TAG TGA GTC GTA TTA CCG GCGAGCTT	GCAATTAC
300	M12	GGTGATGCC GGT AAT ACG ACT CAC TAT AGG GAG TTC TAC AGT CCG ACG ATC NNN TTA CAC CTT	/5Phos/AGG TGT AAN NNG ATC GTC GGA CTG TAG AAC TCC CTA TAG TGA GTC GTA TTA CCG GCGAGCTT	TTACACCT
301	M13	GGTGATGCC GGT AAT ACG ACT CAC TAT AGG GAG TTC TAC AGT CCG ACG ATC NNN CGC CTG GCT	/5Phos/GCC AGG CGN NNG ATC GTC GGA CTG TAG AAC TCC CTA TAG TGA GTC GTA TTA CCG GCGAGCTT	CGCCTGGC
302	M14	GGTGATGCC GGT AAT ACG ACT CAC TAT AGG GAG TTC TAC AGT CCG ACG ATC NNN TCG AAC GGT	/5Phos/CCG TTC GAN NNG ATC GTC GGA CTG TAG AAC TCC CTA TAG TGA GTC GTA TTA CCG GCGAGCTT	TCGAACGG
303	M15	GGTGATGCC GGT AAT ACG ACT CAC TAT AGG GAG TTC TAC AGT CCG ACG ATC NNN CTT CCA CTT	/5Phos/AGT GGA AGN NNG ATC GTC GGA CTG TAG AAC TCC CTA TAG TGA GTC GTA TTA CCG GCGAGCTT	CTTCCACT
304	M16	GGTGATGCC GGT AAT ACG ACT CAC TAT AGG GAG TTC TAC AGT CCG ACG ATC NNN ATT GTT ACT	/5Phos/GTA ACA ATN NNG ATC GTC GGA CTG TAG AAC TCC CTA TAG TGA GTC GTA TTA CCG GCGAGCTT	ATTGTTAC
305	M17	GGTGATGCC GGT AAT ACG ACT CAC TAT AGG GAG TTC TAC AGT CCG ACG ATC NNN ATT AAC TAT	/5Phos/TAG TTA ATN NNG ATC GTC GGA CTG TAG AAC TCC CTA TAG TGA GTC GTA TTA CCG GCGAGCTT	ATTAACTA
306	M18	GGTGATGCC GGT AAT ACG ACT CAC TAT AGG GAG TTC TAC AGT CCG ACG ATC NNN GTG GCC GTT	/5Phos/ACG GCC ACN NNG ATC GTC GGA CTG TAG AAC TCC CTA TAG TGA GTC GTA TTA CCG GCGAGCTT	GTGGCCGT
307	M19	GGTGATGCC GGT AAT ACG ACT CAC TAT AGG GAG TTC TAC AGT CCG ACG ATC NNN CGT TAG GTT	/5Phos/ACC TAA CGN NNG ATC GTC GGA CTG TAG AAC TCC CTA TAG TGA GTC GTA TTA CCG GCGAGCTT	CGTTAGGT
308	M20	GGTGATGCC GGT AAT ACG ACT CAC TAT AGG GAG TTC TAC AGT CCG ACG ATC NNN AGG CCT GCT	/5Phos/GCA GGC CTN NNG ATC GTC GGA CTG TAG AAC TCC CTA TAG TGA GTC GTA TTA CCG GCGAGCTT	AGGCCTGC
309	M21	GGTGATGCC GGT AAT ACG ACT CAC TAT AGG GAG TTC TAC AGT CCG ACG ATC NNN AGC CGA GGT	/5Phos/CCT CGG CTN NNG ATC GTC GGA CTG TAG AAC TCC CTA TAG TGA GTC GTA TTA CCG GCGAGCTT	AGCCGAGG
310	M22	GGTGATGCC GGT AAT ACG ACT CAC TAT AGG GAG TTC TAC AGT CCG ACG ATC NNN CAC AAT TGT	/5Phos/CAA TTG TGN NNG ATC GTC GGA CTG TAG AAC TCC CTA TAG TGA GTC GTA TTA CCG GCGAGCTT	CACAATTG
311	M23	GGTGATGCC GGT AAT ACG ACT CAC TAT AGG GAG TTC TAC AGT CCG ACG ATC NNN TCC GCA ACT	/5Phos/GTT GCG GAN NNG ATC GTC GGA CTG TAG AAC TCC CTA TAG TGA GTC GTA TTA CCG GCGAGCTT	TCCGCAAC
312	M24	GGTGATGCC GGT AAT ACG ACT CAC TAT AGG GAG TTC TAC AGT CCG ACG ATC NNN CGC CTT CGT	/5Phos/CGA AGG CGN NNG ATC GTC GGA CTG TAG AAC TCC CTA TAG TGA GTC GTA TTA CCG GCGAGCTT	CGCCTTCG
313	N1	GGTGATGCC GGT AAT ACG ACT CAC TAT AGG GAG TTC TAC AGT CCG ACG ATC NNN GGT AGG TCT	/5Phos/GAC CTA CCN NNG ATC GTC GGA CTG TAG AAC TCC CTA TAG TGA GTC GTA TTA CCG GCGAGCTT	GGTAGGTC
314	N2	GGTGATGCC GGT AAT ACG ACT CAC TAT AGG GAG TTC TAC AGT CCG ACG ATC NNN GCG AAT TAT	/5Phos/TAA TTC GCN NNG ATC GTC GGA CTG TAG AAC TCC CTA TAG TGA GTC GTA TTA CCG GCGAGCTT	GCGAATTA
315	N3	GGTGATGCC GGT AAT ACG ACT CAC TAT AGG GAG TTC TAC AGT CCG ACG ATC NNN GTG TGG AAT	/5Phos/TTC CAC ACN NNG ATC GTC GGA CTG TAG AAC TCC CTA TAG TGA GTC GTA TTA CCG GCGAGCTT	GTGTGGAA
316	N4	GGTGATGCC GGT AAT ACG ACT CAC TAT AGG GAG TTC TAC AGT CCG ACG ATC NNN TTA CAT AAT	/5Phos/TTA TGT AAN NNG ATC GTC GGA CTG TAG AAC TCC CTA TAG TGA GTC GTA TTA CCG GCGAGCTT	TTACATAA
317	N5	GGTGATGCC GGT AAT ACG ACT CAC TAT AGG GAG TTC TAC AGT CCG ACG ATC NNN TAT TGC CTT	/5Phos/AGG CAA TAN NNG ATC GTC GGA CTG TAG AAC TCC CTA TAG TGA GTC GTA TTA CCG GCGAGCTT	TATTGCCT
318	N6	GGTGATGCC GGT AAT ACG ACT CAC TAT AGG GAG TTC TAC AGT CCG ACG ATC NNN AGG CCA TGT	/5Phos/CAT GGC CTN NNG ATC GTC GGA CTG TAG AAC TCC CTA TAG TGA GTC GTA TTA CCG GCGAGCTT	AGGCCATG
319	N7	GGTGATGCC GGT AAT ACG ACT CAC TAT AGG GAG TTC TAC AGT CCG ACG ATC NNN ACT TGA ATT	/5Phos/ATT CAA GTN NNG ATC GTC GGA CTG TAG AAC TCC CTA TAG TGA GTC GTA TTA CCG GCGAGCTT	ACTTGAAT
320	N8	GGTGATGCC GGT AAT ACG ACT CAC TAT AGG GAG TTC TAC AGT CCG ACG ATC NNN GAA TCC GAT	/5Phos/TCG GAT TCN NNG ATC GTC GGA CTG TAG AAC TCC CTA TAG TGA GTC GTA TTA CCG GCGAGCTT	GAATCCGA
321	N9	GGTGATGCC GGT AAT ACG ACT CAC TAT AGG GAG TTC TAC AGT CCG ACG ATC NNN GGC CGC GAT	/5Phos/TCG CGG CCN NNG ATC GTC GGA CTG TAG AAC TCC CTA TAG TGA GTC GTA TTA CCG GCGAGCTT	GGCCGCGA
322	N10	GGTGATGCC GGT AAT ACG ACT CAC TAT AGG GAG TTC TAC AGT CCG ACG ATC NNN TCA ATA TTT	/5Phos/AAT ATT GAN NNG ATC GTC GGA CTG TAG AAC TCC CTA TAG TGA GTC GTA TTA CCG GCGAGCTT	TCAATATT
323	N11	GGTGATGCC GGT AAT ACG ACT CAC TAT AGG GAG TTC TAC AGT CCG ACG ATC NNN GCC GGT CGT	/5Phos/CGA CCG GCN NNG ATC GTC GGA CTG TAG AAC TCC CTA TAG TGA GTC GTA TTA CCG GCGAGCTT	GCCGGTCG
324	N12	GGTGATGCC GGT AAT ACG ACT CAC TAT AGG GAG TTC TAC AGT CCG ACG ATC NNN GGC TCG CCT	/5Phos/GGC GAG CCN NNG ATC GTC GGA CTG TAG AAC TCC CTA TAG TGA GTC GTA TTA CCG GCGAGCTT	GGCTCGCC
325	N13	GGTGATGCC GGT AAT ACG ACT CAC TAT AGG GAG TTC TAC AGT CCG ACG ATC NNN CCG CAA GAT	/5Phos/TCT TGC GGN NNG ATC GTC GGA CTG TAG AAC TCC CTA TAG TGA GTC GTA TTA CCG GCGAGCTT	CCGCAAGA
326	N14	GGTGATGCC GGT AAT ACG ACT CAC TAT AGG GAG TTC TAC AGT CCG ACG ATC NNN ATA TTA AGT	/5Phos/CTT AAT ATN NNG ATC GTC GGA CTG TAG AAC TCC CTA TAG TGA GTC GTA TTA CCG GCGAGCTT	ATATTAAG
327	N15	GGTGATGCC GGT AAT ACG ACT CAC TAT AGG GAG TTC TAC AGT CCG ACG ATC NNN AGG AAC GTT	/5Phos/ACG TTC CTN NNG ATC GTC GGA CTG TAG AAC TCC CTA TAG TGA GTC GTA TTA CCG GCGAGCTT	AGGAACGT
328	N16	GGTGATGCC GGT AAT ACG ACT CAC TAT AGG GAG TTC TAC AGT CCG ACG ATC NNN GCG AAG GCT	/5Phos/GCC TTC GCN NNG ATC GTC GGA CTG TAG AAC TCC CTA TAG TGA GTC GTA TTA CCG GCGAGCTT	GCGAAGGC
329	N17	GGTGATGCC GGT AAT ACG ACT CAC TAT AGG GAG TTC TAC AGT CCG ACG ATC NNN GCC GCG GAT	/5Phos/TCC GCG GCN NNG ATC GTC GGA CTG TAG AAC TCC CTA TAG TGA GTC GTA TTA CCG GCGAGCTT	GCCGCGGA
330	N18	GGTGATGCC GGT AAT ACG ACT CAC TAT AGG GAG TTC TAC AGT CCG ACG ATC NNN ACG GTA ATT	/5Phos/ATT ACC GTN NNG ATC GTC GGA CTG TAG AAC TCC CTA TAG TGA GTC GTA TTA CCG GCGAGCTT	ACGGTAAT
331	N19	GGTGATGCC GGT AAT ACG ACT CAC TAT AGG GAG TTC TAC AGT CCG ACG ATC NNN TCC TAT TCT	/5Phos/GAA TAG GAN NNG ATC GTC GGA CTG TAG AAC TCC CTA TAG TGA GTC GTA TTA CCG GCGAGCTT	TCCTATTC
332	N20	GGTGATGCC GGT AAT ACG ACT CAC TAT AGG GAG TTC TAC AGT CCG ACG ATC NNN CCA AGC GTT	/5Phos/ACG CTT GGN NNG ATC GTC GGA CTG TAG AAC TCC CTA TAG TGA GTC GTA TTA CCG GCGAGCTT	CCAAGCGT
333	N21	GGTGATGCC GGT AAT ACG ACT CAC TAT AGG GAG TTC TAC AGT CCG ACG ATC NNN CAA GCT TCT	/5Phos/GAA GCT TGN NNG ATC GTC GGA CTG TAG AAC TCC CTA TAG TGA GTC GTA TTA CCG GCGAGCTT	CAAGCTTC
334	N22	GGTGATGCC GGT AAT ACG ACT CAC TAT AGG GAG TTC TAC AGT CCG ACG ATC NNN GAG TTC CAT	/5Phos/TGG AAC TCN NNG ATC GTC GGA CTG TAG AAC TCC CTA TAG TGA GTC GTA TTA CCG GCGAGCTT	GAGTTCCA
335	N23	GGTGATGCC GGT AAT ACG ACT CAC TAT AGG GAG TTC TAC AGT CCG ACG ATC NNN TTC TCA ATT	/5Phos/ATT GAG AAN NNG ATC GTC GGA CTG TAG AAC TCC CTA TAG TGA GTC GTA TTA CCG GCGAGCTT	TTCTCAAT
336	N24	GGTGATGCC GGT AAT ACG ACT CAC TAT AGG GAG TTC TAC AGT CCG ACG ATC NNN CCG GTC GCT	/5Phos/GCG ACC GGN NNG ATC GTC GGA CTG TAG AAC TCC CTA TAG TGA GTC GTA TTA CCG GCGAGCTT	CCGGTCGC
337	O1	GGTGATGCC GGT AAT ACG ACT CAC TAT AGG GAG TTC TAC AGT CCG ACG ATC NNN GTT GAA GCT	/5Phos/GCT TCA ACN NNG ATC GTC GGA CTG TAG AAC TCC CTA TAG TGA GTC GTA TTA CCG GCGAGCTT	GTTGAAGC
338	O2	GGTGATGCC GGT AAT ACG ACT CAC TAT AGG GAG TTC TAC AGT CCG ACG ATC NNN GGA CCA GCT	/5Phos/GCT GGT CCN NNG ATC GTC GGA CTG TAG AAC TCC CTA TAG TGA GTC GTA TTA CCG GCGAGCTT	GGACCAGC
339	O3	GGTGATGCC GGT AAT ACG ACT CAC TAT AGG GAG TTC TAC AGT CCG ACG ATC NNN TCA TTA ACT	/5Phos/GTT AAT GAN NNG ATC GTC GGA CTG TAG AAC TCC CTA TAG TGA GTC GTA TTA CCG GCGAGCTT	TCATTAAC
340	O4	GGTGATGCC GGT AAT ACG ACT CAC TAT AGG GAG TTC TAC AGT CCG ACG ATC NNN ACC TTA TGT	/5Phos/CAT AAG GTN NNG ATC GTC GGA CTG TAG AAC TCC CTA TAG TGA GTC GTA TTA CCG GCGAGCTT	ACCTTATG
341	O5	GGTGATGCC GGT AAT ACG ACT CAC TAT AGG GAG TTC TAC AGT CCG ACG ATC NNN TCA TTC CTT	/5Phos/AGG AAT GAN NNG ATC GTC GGA CTG TAG AAC TCC CTA TAG TGA GTC GTA TTA CCG GCGAGCTT	TCATTCCT
342	O6	GGTGATGCC GGT AAT ACG ACT CAC TAT AGG GAG TTC TAC AGT CCG ACG ATC NNN AAT CTA GGT	/5Phos/CCT AGA TTN NNG ATC GTC GGA CTG TAG AAC TCC CTA TAG TGA GTC GTA TTA CCG GCGAGCTT	AATCTAGG
343	O7	GGTGATGCC GGT AAT ACG ACT CAC TAT AGG GAG TTC TAC AGT CCG ACG ATC NNN CCA ACT CGT	/5Phos/CGA GTT GGN NNG ATC GTC GGA CTG TAG AAC TCC CTA TAG TGA GTC GTA TTA CCG GCGAGCTT	CCAACTCG
344	O8	GGTGATGCC GGT AAT ACG ACT CAC TAT AGG GAG TTC TAC AGT CCG ACG ATC NNN GGT CAA TCT	/5Phos/GAT TGA CCN NNG ATC GTC GGA CTG TAG AAC TCC CTA TAG TGA GTC GTA TTA CCG GCGAGCTT	GGTCAATC
345	O9	GGTGATGCC GGT AAT ACG ACT CAC TAT AGG GAG TTC TAC AGT CCG ACG ATC NNN GTG GCA AGT	/5Phos/CTT GCC ACN NNG ATC GTC GGA CTG TAG AAC TCC CTA TAG TGA GTC GTA TTA CCG GCGAGCTT	GTGGCAAG
346	O10	GGTGATGCC GGT AAT ACG ACT CAC TAT AGG GAG TTC TAC AGT CCG ACG ATC NNN TTG CCA GAT	/5Phos/TCT GGC AAN NNG ATC GTC GGA CTG TAG AAC TCC CTA TAG TGA GTC GTA TTA CCG GCGAGCTT	TTGCCAGA
347	O11	GGTGATGCC GGT AAT ACG ACT CAC TAT AGG GAG TTC TAC AGT CCG ACG ATC NNN TAA TAG CCT	/5Phos/GGC TAT TAN NNG ATC GTC GGA CTG TAG AAC TCC CTA TAG TGA GTC GTA TTA CCG GCGAGCTT	TAATAGCC
348	O12	GGTGATGCC GGT AAT ACG ACT CAC TAT AGG GAG TTC TAC AGT CCG ACG ATC NNN CGT GGT AAT	/5Phos/TTA CCA CGN NNG ATC GTC GGA CTG TAG AAC TCC CTA TAG TGA GTC GTA TTA CCG GCGAGCTT	CGTGGTAA
349	O13	GGTGATGCC GGT AAT ACG ACT CAC TAT AGG GAG TTC TAC AGT CCG ACG ATC NNN CAT ATT AAT	/5Phos/TTA ATA TGN NNG ATC GTC GGA CTG TAG AAC TCC CTA TAG TGA GTC GTA TTA CCG GCGAGCTT	CATATTAA
350	O14	GGTGATGCC GGT AAT ACG ACT CAC TAT AGG GAG TTC TAC AGT CCG ACG ATC NNN CAC CGG TGT	/5Phos/CAC CGG TGN NNG ATC GTC GGA CTG TAG AAC TCC CTA TAG TGA GTC GTA TTA CCG GCGAGCTT	CACCGGTG
351	O15	GGTGATGCC GGT AAT ACG ACT CAC TAT AGG GAG TTC TAC AGT CCG ACG ATC NNN CCA CGG AGT	/5Phos/CTC CGT GGN NNG ATC GTC GGA CTG TAG AAC TCC CTA TAG TGA GTC GTA TTA CCG GCGAGCTT	CCACGGAG
352	O16	GGTGATGCC GGT AAT ACG ACT CAC TAT AGG GAG TTC TAC AGT CCG ACG ATC NNN CCG TGC GGT	/5Phos/CCG CAC GGN NNG ATC GTC GGA CTG TAG AAC TCC CTA TAG TGA GTC GTA TTA CCG GCGAGCTT	CCGTGCGG
353	O17	GGTGATGCC GGT AAT ACG ACT CAC TAT AGG GAG TTC TAC AGT CCG ACG ATC NNN GGA CAC CGT	/5Phos/CGG TGT CCN NNG ATC GTC GGA CTG TAG AAC TCC CTA TAG TGA GTC GTA TTA CCG GCGAGCTT	GGACACCG
354	O18	GGTGATGCC GGT AAT ACG ACT CAC TAT AGG GAG TTC TAC AGT CCG ACG ATC NNN TAA TGA TTT	/5Phos/AAT CAT TAN NNG ATC GTC GGA CTG TAG AAC TCC CTA TAG TGA GTC GTA TTA CCG GCGAGCTT	TAATGATT
355	O19	GGTGATGCC GGT AAT ACG ACT CAC TAT AGG GAG TTC TAC AGT CCG ACG ATC NNN AAG CCG AGT	/5Phos/CTC GGC TTN NNG ATC GTC GGA CTG TAG AAC TCC CTA TAG TGA GTC GTA TTA CCG GCGAGCTT	AAGCCGAG
356	O20	GGTGATGCC GGT AAT ACG ACT CAC TAT AGG GAG TTC TAC AGT CCG ACG ATC NNN ACT AAG CCT	/5Phos/GGC TTA GTN NNG ATC GTC GGA CTG TAG AAC TCC CTA TAG TGA GTC GTA TTA CCG GCGAGCTT	ACTAAGCC
357	O21	GGTGATGCC GGT AAT ACG ACT CAC TAT AGG GAG TTC TAC AGT CCG ACG ATC NNN CTC CAG CCT	/5Phos/GGC TGG AGN NNG ATC GTC GGA CTG TAG AAC TCC CTA TAG TGA GTC GTA TTA CCG GCGAGCTT	CTCCAGCC
358	O22	GGTGATGCC GGT AAT ACG ACT CAC TAT AGG GAG TTC TAC AGT CCG ACG ATC NNN GAA TGG ATT	/5Phos/ATC CAT TCN NNG ATC GTC GGA CTG TAG AAC TCC CTA TAG TGA GTC GTA TTA CCG GCGAGCTT	GAATGGAT
359	O23	GGTGATGCC GGT AAT ACG ACT CAC TAT AGG GAG TTC TAC AGT CCG ACG ATC NNN CGC CAA TAT	/5Phos/TAT TGG CGN NNG ATC GTC GGA CTG TAG AAC TCC CTA TAG TGA GTC GTA TTA CCG GCGAGCTT	CGCCAATA
360	O24	GGTGATGCC GGT AAT ACG ACT CAC TAT AGG GAG TTC TAC AGT CCG ACG ATC NNN CCG CGG CAT	/5Phos/TGC CGC GGN NNG ATC GTC GGA CTG TAG AAC TCC CTA TAG TGA GTC GTA TTA CCG GCGAGCTT	CCGCGGCA
361	P1	GGTGATGCC GGT AAT ACG ACT CAC TAT AGG GAG TTC TAC AGT CCG ACG ATC NNN CTA ATA GGT	/5Phos/CCT ATT AGN NNG ATC GTC GGA CTG TAG AAC TCC CTA TAG TGA GTC GTA TTA CCG GCGAGCTT	CTAATAGG
362	P2	GGTGATGCC GGT AAT ACG ACT CAC TAT AGG GAG TTC TAC AGT CCG ACG ATC NNN AAG CAT TAT	/5Phos/TAA TGC TTN NNG ATC GTC GGA CTG TAG AAC TCC CTA TAG TGA GTC GTA TTA CCG GCGAGCTT	AAGCATTA
363	P3	GGTGATGCC GGT AAT ACG ACT CAC TAT AGG GAG TTC TAC AGT CCG ACG ATC NNN GGC CTC TCT	/5Phos/GAG AGG CCN NNG ATC GTC GGA CTG TAG AAC TCC CTA TAG TGA GTC GTA TTA CCG GCGAGCTT	GGCCTCTC
364	P4	GGTGATGCC GGT AAT ACG ACT CAC TAT AGG GAG TTC TAC AGT CCG ACG ATC NNN TTG CGC CAT	/5Phos/TGG CGC AAN NNG ATC GTC GGA CTG TAG AAC TCC CTA TAG TGA GTC GTA TTA CCG GCGAGCTT	TTGCGCCA
365	P5	GGTGATGCC GGT AAT ACG ACT CAC TAT AGG GAG TTC TAC AGT CCG ACG ATC NNN GGC CAT ACT	/5Phos/GTA TGG CCN NNG ATC GTC GGA CTG TAG AAC TCC CTA TAG TGA GTC GTA TTA CCG GCGAGCTT	GGCCATAC
366	P6	GGTGATGCC GGT AAT ACG ACT CAC TAT AGG GAG TTC TAC AGT CCG ACG ATC NNN AAG GCT ACT	/5Phos/GTA GCC TTN NNG ATC GTC GGA CTG TAG AAC TCC CTA TAG TGA GTC GTA TTA CCG GCGAGCTT	AAGGCTAC
367	P7	GGTGATGCC GGT AAT ACG ACT CAC TAT AGG GAG TTC TAC AGT CCG ACG ATC NNN CCA TCC ACT	/5Phos/GTG GAT GGN NNG ATC GTC GGA CTG TAG AAC TCC CTA TAG TGA GTC GTA TTA CCG GCGAGCTT	CCATCCAC
368	P8	GGTGATGCC GGT AAT ACG ACT CAC TAT AGG GAG TTC TAC AGT CCG ACG ATC NNN GAC CGT GGT	/5Phos/CCA CGG TCN NNG ATC GTC GGA CTG TAG AAC TCC CTA TAG TGA GTC GTA TTA CCG GCGAGCTT	GACCGTGG
369	P9	GGTGATGCC GGT AAT ACG ACT CAC TAT AGG GAG TTC TAC AGT CCG ACG ATC NNN TTA ATC ATT	/5Phos/ATG ATT AAN NNG ATC GTC GGA CTG TAG AAC TCC CTA TAG TGA GTC GTA TTA CCG GCGAGCTT	TTAATCAT
370	P10	GGTGATGCC GGT AAT ACG ACT CAC TAT AGG GAG TTC TAC AGT CCG ACG ATC NNN TAA GAA GAT	/5Phos/TCT TCT TAN NNG ATC GTC GGA CTG TAG AAC TCC CTA TAG TGA GTC GTA TTA CCG GCGAGCTT	TAAGAAGA
371	P11	GGTGATGCC GGT AAT ACG ACT CAC TAT AGG GAG TTC TAC AGT CCG ACG ATC NNN GGC ACG GTT	/5Phos/ACC GTG CCN NNG ATC GTC GGA CTG TAG AAC TCC CTA TAG TGA GTC GTA TTA CCG GCGAGCTT	GGCACGGT
372	P12	GGTGATGCC GGT AAT ACG ACT CAC TAT AGG GAG TTC TAC AGT CCG ACG ATC NNN TGG CCT ATT	/5Phos/ATA GGC CAN NNG ATC GTC GGA CTG TAG AAC TCC CTA TAG TGA GTC GTA TTA CCG GCGAGCTT	TGGCCTAT
373	P13	GGTGATGCC GGT AAT ACG ACT CAC TAT AGG GAG TTC TAC AGT CCG ACG ATC NNN CGG CCA CAT	/5Phos/TGT GGC CGN NNG ATC GTC GGA CTG TAG AAC TCC CTA TAG TGA GTC GTA TTA CCG GCGAGCTT	CGGCCACA
374	P14	GGTGATGCC GGT AAT ACG ACT CAC TAT AGG GAG TTC TAC AGT CCG ACG ATC NNN GCC GTT GCT	/5Phos/GCA ACG GCN NNG ATC GTC GGA CTG TAG AAC TCC CTA TAG TGA GTC GTA TTA CCG GCGAGCTT	GCCGTTGC
375	P15	GGTGATGCC GGT AAT ACG ACT CAC TAT AGG GAG TTC TAC AGT CCG ACG ATC NNN CGC GGT GGT	/5Phos/CCA CCG CGN NNG ATC GTC GGA CTG TAG AAC TCC CTA TAG TGA GTC GTA TTA CCG GCGAGCTT	CGCGGTGG
376	P16	GGTGATGCC GGT AAT ACG ACT CAC TAT AGG GAG TTC TAC AGT CCG ACG ATC NNN GGT CCG TAT	/5Phos/TAC GGA CCN NNG ATC GTC GGA CTG TAG AAC TCC CTA TAG TGA GTC GTA TTA CCG GCGAGCTT	GGTCCGTA
377	P17	GGTGATGCC GGT AAT ACG ACT CAC TAT AGG GAG TTC TAC AGT CCG ACG ATC NNN AGG TCA CCT	/5Phos/GGT GAC CTN NNG ATC GTC GGA CTG TAG AAC TCC CTA TAG TGA GTC GTA TTA CCG GCGAGCTT	AGGTCACC
378	P18	GGTGATGCC GGT AAT ACG ACT CAC TAT AGG GAG TTC TAC AGT CCG ACG ATC NNN GAA CGC AAT	/5Phos/TTG CGT TCN NNG ATC GTC GGA CTG TAG AAC TCC CTA TAG TGA GTC GTA TTA CCG GCGAGCTT	GAACGCAA
379	P19	GGTGATGCC GGT AAT ACG ACT CAC TAT AGG GAG TTC TAC AGT CCG ACG ATC NNN CTG GAA CAT	/5Phos/TGT TCC AGN NNG ATC GTC GGA CTG TAG AAC TCC CTA TAG TGA GTC GTA TTA CCG GCGAGCTT	CTGGAACA
380	P20	GGTGATGCC GGT AAT ACG ACT CAC TAT AGG GAG TTC TAC AGT CCG ACG ATC NNN CCA ACA GCT	/5Phos/GCT GTT GGN NNG ATC GTC GGA CTG TAG AAC TCC CTA TAG TGA GTC GTA TTA CCG GCGAGCTT	CCAACAGC
381	P21	GGTGATGCC GGT AAT ACG ACT CAC TAT AGG GAG TTC TAC AGT CCG ACG ATC NNN TCG CCG CCT	/5Phos/GGC GGC GAN NNG ATC GTC GGA CTG TAG AAC TCC CTA TAG TGA GTC GTA TTA CCG GCGAGCTT	TCGCCGCC
382	P22	GGTGATGCC GGT AAT ACG ACT CAC TAT AGG GAG TTC TAC AGT CCG ACG ATC NNN TCT AAC CTT	/5Phos/AGG TTA GAN NNG ATC GTC GGA CTG TAG AAC TCC CTA TAG TGA GTC GTA TTA CCG GCGAGCTT	TCTAACCT
383	P23	GGTGATGCC GGT AAT ACG ACT CAC TAT AGG GAG TTC TAC AGT CCG ACG ATC NNN CCT CCG CGT	/5Phos/CGC GGA GGN NNG ATC GTC GGA CTG TAG AAC TCC CTA TAG TGA GTC GTA TTA CCG GCGAGCTT	CCTCCGCG
384	P24	GGTGATGCC GGT AAT ACG ACT CAC TAT AGG GAG TTC TAC AGT CCG ACG ATC NNN ACA TGG TTT	/5Phos/AAC CAT GTN NNG ATC GTC GGA CTG TAG AAC TCC CTA TAG TGA GTC GTA TTA CCG GCGAGCTT	ACATGGTT
